# Supplementary material for: Deciphering intersystem crossing and energy transfer mechanisms in a nonacoordinated ternary europium(iii) complex: a combined spectroscopic and theoretical study
Source: RSC Adv. 2024 Oct 15;14(44):32573–82. doi: 10.1039/d4ra06727d (PMC11474895; doi:10.1039/d4ra06727d)
Supplement: RA-014-D4RA06727D-s002 [file RA-014-D4RA06727D-s002.cif]

# Supplementary Information (SI) for RSC Advances.
# This journal is © The Royal Society of Chemistry 2024

####################################################################### 
# 
# This file contains crystal structure data downloaded from the 
# Cambridge Structural Database (CSD) hosted by the Cambridge 
# Crystallographic Data Centre (CCDC).
# 
# Full information about CCDC data access policies and citation 
# guidelines are available at http://www.ccdc.cam.ac.uk/access/V1 
# 
# Audit and citation data items may have been added by the CCDC. 
# Please retain this information to preserve the provenance of 
# this file and to allow appropriate attribution of the data. 
# 
#######################################################################

data_khan1s_eu
_database_code_depnum_ccdc_archive 'CCDC 2370746'
loop_
_audit_author_name
_audit_author_address
'Craig Robertson'
;University of Sheffield
United Kingdom
;
_audit_update_record             
;
2024-07-15 deposited with the CCDC.	2024-10-08 downloaded from the CCDC.
;
_audit_creation_date             2024-04-30
_audit_creation_method           
;
Olex2 1.5
(compiled 2021.12.09 svn.r5202d8cf for OlexSys, GUI svn.r6439)
;
_shelx_SHELXL_version_number     2019/1
loop_
_audit_author_email
craig.robertson@sheffield.ac.uk
_chemical_name_common            ?
_chemical_name_systematic        ?
_chemical_formula_moiety         'C36 H18 Eu F18 N3 O6'
_chemical_formula_sum            'C36 H18 Eu F18 N3 O6'
_chemical_formula_weight         1082.49
_chemical_absolute_configuration ad
_chemical_melting_point          ?
loop_
_atom_type_symbol
_atom_type_description
_atom_type_scat_dispersion_real
_atom_type_scat_dispersion_imag
_atom_type_scat_source
C C 0.0033 0.0016 'International Tables Vol C Tables 4.2.6.8 and 6.1.1.4'
H H 0.0000 0.0000 'International Tables Vol C Tables 4.2.6.8 and 6.1.1.4'
Eu Eu -0.1578 3.6682 'International Tables Vol C Tables 4.2.6.8 and 6.1.1.4'
F F 0.0171 0.0103 'International Tables Vol C Tables 4.2.6.8 and 6.1.1.4'
N N 0.0061 0.0033 'International Tables Vol C Tables 4.2.6.8 and 6.1.1.4'
O O 0.0106 0.0060 'International Tables Vol C Tables 4.2.6.8 and 6.1.1.4'

_shelx_space_group_comment       
;
The symmetry employed for this shelxl refinement is uniquely defined
by the following loop, which should always be used as a source of
symmetry information in preference to the above space-group names.
They are only intended as comments.
;
_space_group_crystal_system      orthorhombic
_space_group_IT_number           29
_space_group_name_H-M_alt        'P c a 21'
_space_group_name_Hall           'P 2c -2ac'
loop_
_space_group_symop_operation_xyz
'x, y, z'
'-x, -y, z+1/2'
'x+1/2, -y, z'
'-x+1/2, y, z+1/2'

_cell_length_a                   17.648(3)
_cell_length_b                   30.273(5)
_cell_length_c                   22.438(4)
_cell_angle_alpha                90
_cell_angle_beta                 90
_cell_angle_gamma                90
_cell_volume                     11988(3)
_cell_formula_units_Z            12
_cell_measurement_reflns_used    9153
_cell_measurement_temperature    100
_cell_measurement_theta_max      28.820
_cell_measurement_theta_min      2.480
_shelx_estimated_absorpt_T_max   0.755
_shelx_estimated_absorpt_T_min   0.454
_exptl_absorpt_coefficient_mu    1.702
_exptl_absorpt_correction_T_max  0.7458
_exptl_absorpt_correction_T_min  0.6037
_exptl_absorpt_correction_type   multi-scan
_exptl_absorpt_process_details   
;
SADABS-2016/2 (Bruker,2016/2) was used for absorption correction.
wR2(int) was 0.0690 before and 0.0493 after correction.
The Ratio of minimum to maximum transmission is 0.8095.
The \l/2 correction factor is Not present.
;
_exptl_absorpt_special_details   ?
_exptl_crystal_colour            colourless
_exptl_crystal_colour_primary    colourless
_exptl_crystal_density_diffrn    1.799
_exptl_crystal_density_meas      ?
_exptl_crystal_density_method    ?
_exptl_crystal_description       block
_exptl_crystal_F_000             6336
_exptl_crystal_size_max          0.55
_exptl_crystal_size_mid          0.31
_exptl_crystal_size_min          0.175
_exptl_transmission_factor_max   ?
_exptl_transmission_factor_min   ?
_diffrn_reflns_av_R_equivalents  0.0407
_diffrn_reflns_av_unetI/netI     0.0303
_diffrn_reflns_Laue_measured_fraction_full 1.000
_diffrn_reflns_Laue_measured_fraction_max 0.999
_diffrn_reflns_limit_h_max       23
_diffrn_reflns_limit_h_min       -21
_diffrn_reflns_limit_k_max       40
_diffrn_reflns_limit_k_min       -35
_diffrn_reflns_limit_l_max       30
_diffrn_reflns_limit_l_min       -30
_diffrn_reflns_number            174199
_diffrn_reflns_point_group_measured_fraction_full 1.000
_diffrn_reflns_point_group_measured_fraction_max 0.998
_diffrn_reflns_theta_full        25.242
_diffrn_reflns_theta_max         28.701
_diffrn_reflns_theta_min         0.673
_diffrn_ambient_temperature      100
_diffrn_detector_area_resol_mean ?
_diffrn_measured_fraction_theta_full 1.000
_diffrn_measured_fraction_theta_max 0.999
_diffrn_measurement_device_type  'Bruker APEX-II CCD'
_diffrn_measurement_method       '\f and \w scans'
_diffrn_radiation_type           MoK\a
_diffrn_radiation_wavelength     0.71073
_diffrn_source                   ?
_diffrn_source_current           30.0
_diffrn_source_power             1.5
_diffrn_source_voltage           50.0
_diffrn_standards_number         0
_reflns_Friedel_coverage         0.950
_reflns_Friedel_fraction_full    0.999
_reflns_Friedel_fraction_max     0.998
_reflns_number_gt                28144
_reflns_number_total             30923
_reflns_special_details          
;
 Reflections were merged by SHELXL according to the crystal
 class for the calculation of statistics and refinement.
 
 _reflns_Friedel_fraction is defined as the number of unique
 Friedel pairs measured divided by the number that would be
 possible theoretically, ignoring centric projections and
 systematic absences. Completness statistics refer to single and
 composite reflections containing twin component 1 only.
;
_reflns_threshold_expression     'I > 2\s(I)'
_computing_cell_refinement       'SAINT V8.40B (Bruker, 2016)'
_computing_data_collection       ?
_computing_data_reduction        'SAINT V8.40B (Bruker, 2016)'
_computing_molecular_graphics    'Olex2 1.5 (Dolomanov et al., 2009)'
_computing_publication_material  'Olex2 1.5 (Dolomanov et al., 2009)'
_computing_structure_refinement  'XL  (Sheldrick, 2008)'
_computing_structure_solution    'XT  (Sheldrick, 2015)'
_refine_diff_density_max         10.828
_refine_diff_density_min         -2.820
_refine_diff_density_rms         0.265
_refine_ls_abs_structure_details 
;
 Refined as an inversion twin.
;
_refine_ls_abs_structure_Flack   0.49(2)
_refine_ls_extinction_coef       .
_refine_ls_extinction_method     none
_refine_ls_goodness_of_fit_ref   1.079
_refine_ls_hydrogen_treatment    constr
_refine_ls_matrix_type           full
_refine_ls_number_parameters     1755
_refine_ls_number_reflns         30923
_refine_ls_number_restraints     1907
_refine_ls_R_factor_all          0.1048
_refine_ls_R_factor_gt           0.0954
_refine_ls_restrained_S_all      1.072
_refine_ls_shift/su_max          0.001
_refine_ls_shift/su_mean         0.000
_refine_ls_structure_factor_coef Fsqd
_refine_ls_weighting_details     
'w=1/[\s^2^(Fo^2^)+(0.1353P)^2^+157.5747P] where P=(Fo^2^+2Fc^2^)/3'
_refine_ls_weighting_scheme      calc
_refine_ls_wR_factor_gt          0.2334
_refine_ls_wR_factor_ref         0.2444
_refine_special_details          
;
 Refined as a 2-component inversion twin.
;
_olex2_refinement_description    
;
1. Twinned data refinement
 Scales: 0.50794
 0.49206
2. Restrained distances
 F18D-C36D \\sim F17D-C36D \\sim F16D-C36D \\sim F17C-C36C \\sim F16C-C36C
\\sim F18C-C36C
 with sigma of 0.02
 C36C-C35C \\sim C36D-C35C
 with sigma of 0.02
3. Uiso/Uaniso restraints and constraints
Uanis(C33C) = Uanis(C34C) = Uanis(C35C)
4. Rigid body (RIGU) restrains
 All non-hydrogen atoms
 with sigma for 1-2 distances of 0.004 and sigma for 1-3 distances of 0.004
5. Others
 Sof(F16D)=Sof(F17D)=Sof(F18D)=Sof(C36D)=1-FVAR(1)
 Sof(F16C)=Sof(F17C)=Sof(F18C)=Sof(C36C)=FVAR(1)
6.a Aromatic/amide H refined with riding coordinates:
 C1C(H1C), C2C(H2C), C3C(H3C), C4C(H4C), C7C(H7C), C9C(H9C), C12C(H12C),
 C13C(H13C), C14C(H14C), C15C(H15C), C17C(H17C), C18C(H18C), C19C(H19C),
 C20C(H20C), C21C(H21C), C24C(H24C), C29C(H29C), C34C(H34C), C1A(H1A), C2A(H2A),
  C3A(H3A), C4A(H4A), C7A(H7A), C9A(H9A), C12A(H12A), C13A(H13A), C14A(H14A),
 C15A(H15A), C17A(H17A), C18A(H18A), C19A(H19A), C20A(H20A), C21A(H21A),
 C24A(H24A), C29A(H29A), C34A(H34A), C1B(H1B), C2B(H2B), C3B(H3B), C4B(H4B),
 C7B(H7B), C9B(H9B), C12B(H12B), C13B(H13B), C14B(H14B), C15B(H15B), C17B(H17B),
  C18B(H18B), C19B(H19B), C20B(H20B), C21B(H21B), C24B(H24B), C29B(H29B),
 C34B(H34B)
;
_atom_sites_solution_hydrogens   geom
_atom_sites_solution_primary     dual
_atom_sites_solution_secondary   ?
loop_
_atom_site_label
_atom_site_type_symbol
_atom_site_fract_x
_atom_site_fract_y
_atom_site_fract_z
_atom_site_U_iso_or_equiv
_atom_site_adp_type
_atom_site_occupancy
_atom_site_site_symmetry_order
_atom_site_calc_flag
_atom_site_refinement_flags_posn
_atom_site_refinement_flags_adp
_atom_site_refinement_flags_occupancy
_atom_site_disorder_assembly
_atom_site_disorder_group
Eu1C Eu 0.64173(4) 0.09159(3) 0.71303(3) 0.02663(17) Uani 1 1 d . . . . .
F1C F 0.5193(11) 0.0219(7) 0.5433(8) 0.092(5) Uani 1 1 d . . . . .
F2C F 0.5288(11) 0.0852(6) 0.5028(9) 0.091(5) Uani 1 1 d . . . . .
F3C F 0.5925(9) 0.0353(7) 0.4709(6) 0.083(5) Uani 1 1 d . . . . .
F4C F 0.8490(7) 0.0070(4) 0.5565(6) 0.051(3) Uani 1 1 d . . . . .
F5C F 0.8619(8) 0.0758(5) 0.5355(6) 0.056(3) Uani 1 1 d . . . . .
F6C F 0.8904(7) 0.0514(4) 0.6219(5) 0.048(3) Uani 1 1 d . . . . .
F7C F 0.6394(12) -0.0745(5) 0.6428(8) 0.080(4) Uani 1 1 d . . . . .
F8C F 0.6195(11) -0.0964(5) 0.7329(8) 0.078(4) Uani 1 1 d . . . . .
F9C F 0.5378(10) -0.0563(6) 0.6907(11) 0.092(5) Uani 1 1 d . . . . .
F10C F 0.8657(13) 0.0292(10) 0.8197(15) 0.142(9) Uani 1 1 d . . . . .
F11C F 0.7786(15) 0.0126(10) 0.8828(10) 0.130(7) Uani 1 1 d . . . . .
F12C F 0.8288(14) -0.0363(9) 0.8328(12) 0.119(7) Uani 1 1 d . . . . .
F13C F 0.5177(12) -0.0144(5) 0.8529(7) 0.080(5) Uani 1 1 d . . . . .
F14C F 0.5760(13) 0.0067(6) 0.9318(8) 0.096(6) Uani 1 1 d . . . . .
F15C F 0.4748(13) 0.0316(7) 0.9087(12) 0.113(6) Uani 1 1 d . . . . .
F16C F 0.726(2) 0.1810(11) 0.8815(16) 0.087(9) Uani 0.60(3) 1 d D . P A 1
F16D F 0.633(2) 0.1669(17) 0.9494(14) 0.035(7) Uani 0.40(3) 1 d D . P A 2
F17C F 0.649(3) 0.1610(18) 0.9513(14) 0.088(11) Uani 0.60(3) 1 d D . P A 1
F17D F 0.698(2) 0.1960(10) 0.8790(16) 0.041(7) Uani 0.40(3) 1 d D . P A 2
F18C F 0.6077(19) 0.2068(7) 0.8774(10) 0.077(7) Uani 0.60(3) 1 d D . P A 1
F18D F 0.7478(18) 0.1410(12) 0.9216(16) 0.058(8) Uani 0.40(3) 1 d D . P A 2
O1C O 0.6046(6) 0.0851(4) 0.6094(5) 0.028(2) Uani 1 1 d . . . . .
O2C O 0.7519(7) 0.0733(4) 0.6480(5) 0.036(2) Uani 1 1 d . . . . .
O3C O 0.6300(6) 0.0141(4) 0.6913(5) 0.030(2) Uani 1 1 d . . . . .
O4C O 0.7369(7) 0.0543(5) 0.7703(5) 0.042(3) Uani 1 1 d . . . . .
O5C O 0.5806(6) 0.0522(4) 0.7945(5) 0.032(2) Uani 1 1 d . . . . .
O6C O 0.6416(7) 0.1362(4) 0.8021(5) 0.036(3) Uani 1 1 d . . . . .
N1C N 0.4978(7) 0.0952(4) 0.6985(5) 0.026(2) Uani 1 1 d . . . . .
N2C N 0.5900(7) 0.1661(4) 0.6822(5) 0.025(2) Uani 1 1 d . . . . .
N3C N 0.7371(7) 0.1558(5) 0.7082(6) 0.032(2) Uani 1 1 d . . . . .
C1C C 0.4585(9) 0.0591(6) 0.7032(7) 0.034(3) Uani 1 1 d . . . . .
H1C H 0.479406 0.035024 0.724885 0.040 Uiso 1 1 calc R U . . .
C2C C 0.3867(11) 0.0541(6) 0.6775(9) 0.041(4) Uani 1 1 d . . . . .
H2C H 0.358897 0.027455 0.682122 0.049 Uiso 1 1 calc R U . . .
C3C C 0.3576(10) 0.0887(6) 0.6456(9) 0.039(3) Uani 1 1 d . . . . .
H3C H 0.309850 0.086086 0.626419 0.047 Uiso 1 1 calc R U . . .
C4C C 0.3989(9) 0.1279(5) 0.6415(8) 0.031(3) Uani 1 1 d . . . . .
H4C H 0.379688 0.152566 0.620050 0.037 Uiso 1 1 calc R U . . .
C5C C 0.4695(8) 0.1298(5) 0.6699(7) 0.026(2) Uani 1 1 d . . . . .
C6C C 0.5158(8) 0.1713(5) 0.6691(6) 0.025(2) Uani 1 1 d . . . . .
C7C C 0.4826(9) 0.2122(5) 0.6579(6) 0.028(3) Uani 1 1 d . . . . .
H7C H 0.430440 0.213834 0.647699 0.033 Uiso 1 1 calc R U . . .
C8C C 0.5253(10) 0.2506(5) 0.6617(6) 0.028(2) Uani 1 1 d . . . . .
C9C C 0.6021(10) 0.2454(5) 0.6735(6) 0.031(3) Uani 1 1 d . . . . .
H9C H 0.633938 0.270672 0.675061 0.037 Uiso 1 1 calc R U . . .
C10C C 0.6330(9) 0.2034(5) 0.6830(5) 0.025(2) Uani 1 1 d . . . . .
C11C C 0.7158(9) 0.1964(6) 0.6953(6) 0.028(3) Uani 1 1 d . . . . .
C12C C 0.7666(10) 0.2319(6) 0.6927(7) 0.035(3) Uani 1 1 d . . . . .
H12C H 0.750380 0.260895 0.682475 0.042 Uiso 1 1 calc R U . . .
C13C C 0.8406(10) 0.2228(7) 0.7056(8) 0.040(3) Uani 1 1 d . . . . .
H13C H 0.876507 0.246180 0.704077 0.048 Uiso 1 1 calc R U . . .
C14C C 0.8647(9) 0.1821(6) 0.7202(7) 0.034(3) Uani 1 1 d . . . . .
H14C H 0.916345 0.176539 0.729614 0.041 Uiso 1 1 calc R U . . .
C15C C 0.8094(8) 0.1474(6) 0.7212(7) 0.033(3) Uani 1 1 d . . . . .
H15C H 0.824403 0.118213 0.731191 0.040 Uiso 1 1 calc R U . . .
C16C C 0.4881(11) 0.2954(6) 0.6552(7) 0.035(3) Uani 1 1 d . . . . .
C17C C 0.4128(12) 0.3010(6) 0.6645(9) 0.041(4) Uani 1 1 d . . . . .
H17C H 0.382739 0.276170 0.675064 0.049 Uiso 1 1 calc R U . . .
C18C C 0.3786(13) 0.3421(7) 0.6590(9) 0.045(4) Uani 1 1 d . . . . .
H18C H 0.325581 0.345338 0.664621 0.054 Uiso 1 1 calc R U . . .
C19C C 0.4233(12) 0.3782(7) 0.6452(9) 0.044(4) Uani 1 1 d . . . . .
H19C H 0.400717 0.406602 0.643367 0.052 Uiso 1 1 calc R U . . .
C20C C 0.4991(11) 0.3740(6) 0.6342(7) 0.036(3) Uani 1 1 d . . . . .
H20C H 0.528461 0.399137 0.623770 0.043 Uiso 1 1 calc R U . . .
C21C C 0.5337(11) 0.3315(5) 0.6386(7) 0.033(3) Uani 1 1 d . . . . .
H21C H 0.586145 0.327728 0.630604 0.040 Uiso 1 1 calc R U . . .
C22C C 0.5658(10) 0.0511(7) 0.5211(8) 0.042(3) Uani 1 1 d . . . . .
C23C C 0.6293(9) 0.0630(5) 0.5674(6) 0.027(3) Uani 1 1 d . . . . .
C24C C 0.7016(9) 0.0482(6) 0.5563(7) 0.032(3) Uani 1 1 d . . . . .
H24C H 0.711907 0.031481 0.521408 0.038 Uiso 1 1 calc R U . . .
C25C C 0.7611(9) 0.0578(4) 0.5972(6) 0.024(2) Uani 1 1 d . . . . .
C26C C 0.8423(10) 0.0474(6) 0.5786(8) 0.033(3) Uani 1 1 d . . . . .
C27C C 0.6113(15) -0.0626(7) 0.6972(12) 0.057(4) Uani 1 1 d . . . . .
C28C C 0.6500(9) -0.0187(6) 0.7161(10) 0.037(3) Uani 1 1 d . . . . .
C29C C 0.7062(12) -0.0233(8) 0.7633(11) 0.053(4) Uani 1 1 d . . . . .
H29C H 0.716171 -0.050911 0.781767 0.063 Uiso 1 1 calc R U . . .
C30C C 0.7455(10) 0.0162(8) 0.7804(8) 0.046(4) Uani 1 1 d . . . . .
C31C C 0.807(2) 0.0067(13) 0.8302(16) 0.091(6) Uani 1 1 d . . . . .
C32C C 0.5469(15) 0.0175(7) 0.8832(9) 0.053(4) Uani 1 1 d . . . . .
C33C C 0.5808(9) 0.0563(5) 0.8498(6) 0.0266(16) Uani 1 1 d . . . . .
C34C C 0.6100(9) 0.0898(5) 0.8843(6) 0.0266(16) Uani 1 1 d . . . . .
H34C H 0.612078 0.087093 0.926490 0.032 Uiso 1 1 calc R U . . .
C35C C 0.6361(9) 0.1276(5) 0.8562(6) 0.0266(16) Uani 1 1 d D . . . .
C36C C 0.6525(18) 0.1725(9) 0.8927(13) 0.068(7) Uani 0.60(3) 1 d D . P A 1
C36D C 0.6809(16) 0.1568(9) 0.9037(12) 0.030(6) Uani 0.40(3) 1 d D . P A 2
Eu1A Eu 0.66561(4) 0.42823(2) 0.29129(3) 0.02626(17) Uani 1 1 d . . . . .
F1A F 0.5432(9) 0.4378(6) 0.4941(6) 0.070(4) Uani 1 1 d . . . . .
F2A F 0.6403(11) 0.4243(8) 0.5494(6) 0.092(5) Uani 1 1 d . . . . .
F3A F 0.5909(9) 0.3747(4) 0.4956(6) 0.064(4) Uani 1 1 d . . . . .
F4A F 0.8714(8) 0.5039(4) 0.4437(6) 0.054(3) Uani 1 1 d . . . . .
F5A F 0.8893(8) 0.4373(4) 0.4741(5) 0.051(3) Uani 1 1 d . . . . .
F6A F 0.9131(6) 0.4544(4) 0.3838(5) 0.042(2) Uani 1 1 d . . . . .
F7A F 0.6252(14) 0.5839(5) 0.3715(8) 0.090(5) Uani 1 1 d . . . . .
F8A F 0.6181(8) 0.6158(4) 0.2899(7) 0.056(3) Uani 1 1 d . . . . .
F9A F 0.5331(8) 0.5684(4) 0.3091(11) 0.087(5) Uani 1 1 d . . . . .
F10A F 0.8680(8) 0.5107(8) 0.1749(8) 0.085(5) Uani 1 1 d . . . . .
F11A F 0.7770(9) 0.5082(6) 0.1177(6) 0.072(4) Uani 1 1 d . . . . .
F12A F 0.8055(11) 0.5702(7) 0.1597(9) 0.090(5) Uani 1 1 d . . . . .
F13A F 0.5131(6) 0.5176(3) 0.1495(5) 0.037(2) Uani 1 1 d . . . . .
F14A F 0.5971(7) 0.5118(4) 0.0811(5) 0.046(3) Uani 1 1 d . . . . .
F15A F 0.4987(7) 0.4708(4) 0.0793(6) 0.050(3) Uani 1 1 d . . . . .
F16A F 0.7664(8) 0.3374(4) 0.1302(5) 0.056(3) Uani 1 1 d . . . . .
F17A F 0.6578(8) 0.3118(4) 0.1168(6) 0.055(3) Uani 1 1 d . . . . .
F18A F 0.7033(9) 0.3589(5) 0.0539(5) 0.063(4) Uani 1 1 d . . . . .
O1A O 0.6270(7) 0.4249(4) 0.3947(5) 0.029(2) Uani 1 1 d . . . . .
O2A O 0.7692(6) 0.4528(4) 0.3561(4) 0.028(2) Uani 1 1 d . . . . .
O3A O 0.6356(6) 0.5026(4) 0.3145(5) 0.028(2) Uani 1 1 d . . . . .
O4A O 0.7508(6) 0.4748(4) 0.2324(5) 0.033(2) Uani 1 1 d . . . . .
O5A O 0.5972(6) 0.4611(4) 0.2059(5) 0.029(2) Uani 1 1 d . . . . .
O6A O 0.6742(8) 0.3820(4) 0.2046(5) 0.037(3) Uani 1 1 d . . . . .
N1A N 0.5215(7) 0.4174(4) 0.3014(5) 0.027(2) Uani 1 1 d . . . . .
N2A N 0.6223(8) 0.3499(4) 0.3208(5) 0.025(2) Uani 1 1 d . . . . .
N3A N 0.7689(8) 0.3683(4) 0.3000(6) 0.031(2) Uani 1 1 d . . . . .
C1A C 0.4755(9) 0.4529(5) 0.2959(8) 0.031(3) Uani 1 1 d . . . . .
H1A H 0.494499 0.478862 0.277322 0.037 Uiso 1 1 calc R U . . .
C2A C 0.4014(10) 0.4527(6) 0.3168(8) 0.033(3) Uani 1 1 d . . . . .
H2A H 0.370137 0.477948 0.311903 0.040 Uiso 1 1 calc R U . . .
C3A C 0.3740(10) 0.4160(6) 0.3441(9) 0.038(3) Uani 1 1 d . . . . .
H3A H 0.323920 0.415349 0.359536 0.046 Uiso 1 1 calc R U . . .
C4A C 0.4217(10) 0.3790(5) 0.3491(9) 0.036(3) Uani 1 1 d . . . . .
H4A H 0.403683 0.352513 0.366855 0.043 Uiso 1 1 calc R U . . .
C5A C 0.4955(9) 0.3816(5) 0.3276(6) 0.026(2) Uani 1 1 d . . . . .
C6A C 0.5480(9) 0.3418(5) 0.3305(6) 0.024(2) Uani 1 1 d . . . . .
C7A C 0.5207(9) 0.2994(5) 0.3430(6) 0.027(3) Uani 1 1 d . . . . .
H7A H 0.468310 0.294682 0.350373 0.033 Uiso 1 1 calc R U . . .
C8A C 0.5707(10) 0.2648(5) 0.3444(6) 0.028(3) Uani 1 1 d . . . . .
C9A C 0.6470(10) 0.2739(5) 0.3353(7) 0.030(3) Uani 1 1 d . . . . .
H9A H 0.683193 0.250722 0.337405 0.036 Uiso 1 1 calc R U . . .
C10A C 0.6703(9) 0.3160(5) 0.3235(6) 0.026(2) Uani 1 1 d . . . . .
C11A C 0.7524(10) 0.3265(5) 0.3129(7) 0.030(3) Uani 1 1 d . . . . .
C12A C 0.8073(10) 0.2946(6) 0.3135(7) 0.034(3) Uani 1 1 d . . . . .
H12A H 0.794705 0.264935 0.323001 0.041 Uiso 1 1 calc R U . . .
C13A C 0.8830(11) 0.3062(6) 0.2999(8) 0.040(3) Uani 1 1 d . . . . .
H13A H 0.921973 0.284557 0.300499 0.048 Uiso 1 1 calc R U . . .
C14A C 0.8990(10) 0.3489(6) 0.2858(8) 0.038(3) Uani 1 1 d . . . . .
H14A H 0.948754 0.357339 0.274368 0.045 Uiso 1 1 calc R U . . .
C15A C 0.8417(10) 0.3796(6) 0.2886(8) 0.034(3) Uani 1 1 d . . . . .
H15A H 0.853561 0.409799 0.282273 0.041 Uiso 1 1 calc R U . . .
C16A C 0.5431(10) 0.2189(5) 0.3514(7) 0.031(3) Uani 1 1 d . . . . .
C17A C 0.4714(13) 0.2072(6) 0.3338(9) 0.044(4) Uani 1 1 d . . . . .
H17A H 0.438294 0.229411 0.319077 0.053 Uiso 1 1 calc R U . . .
C18A C 0.4456(14) 0.1632(6) 0.3369(10) 0.050(4) Uani 1 1 d . . . . .
H18A H 0.395682 0.155367 0.325244 0.060 Uiso 1 1 calc R U . . .
C19A C 0.4985(15) 0.1306(7) 0.3587(11) 0.053(5) Uani 1 1 d . . . . .
H19A H 0.483960 0.100368 0.360509 0.063 Uiso 1 1 calc R U . . .
C20A C 0.5675(14) 0.1426(6) 0.3761(10) 0.050(4) Uani 1 1 d . . . . .
H20A H 0.601225 0.120379 0.389935 0.060 Uiso 1 1 calc R U . . .
C21A C 0.5928(11) 0.1863(5) 0.3752(7) 0.034(3) Uani 1 1 d . . . . .
H21A H 0.641478 0.194006 0.389867 0.040 Uiso 1 1 calc R U . . .
C22A C 0.6104(12) 0.4150(7) 0.4973(7) 0.043(3) Uani 1 1 d . . . . .
C23A C 0.6593(10) 0.4290(5) 0.4445(6) 0.028(3) Uani 1 1 d . . . . .
C24A C 0.7327(10) 0.4407(7) 0.4564(7) 0.038(4) Uani 1 1 d . . . . .
H24A H 0.749591 0.441963 0.496571 0.045 Uiso 1 1 calc R U . . .
C25A C 0.7835(9) 0.4510(5) 0.4101(6) 0.026(2) Uani 1 1 d . . . . .
C26A C 0.8652(11) 0.4613(6) 0.4286(7) 0.036(3) Uani 1 1 d . . . . .
C27A C 0.6049(14) 0.5769(7) 0.3143(11) 0.055(4) Uani 1 1 d . . . . .
C28A C 0.6534(8) 0.5387(5) 0.2905(7) 0.025(2) Uani 1 1 d . . . . .
C29A C 0.7038(10) 0.5474(6) 0.2455(8) 0.036(3) Uani 1 1 d . . . . .
H29A H 0.708604 0.576670 0.230718 0.043 Uiso 1 1 calc R U . . .
C30A C 0.7486(8) 0.5133(6) 0.2207(7) 0.032(3) Uani 1 1 d . . . . .
C31A C 0.8011(11) 0.5273(9) 0.1671(9) 0.051(4) Uani 1 1 d . . . . .
C32A C 0.5473(9) 0.4885(5) 0.1158(6) 0.026(2) Uani 1 1 d . . . . .
C33A C 0.5922(8) 0.4543(5) 0.1524(6) 0.022(2) Uani 1 1 d . . . . .
C34A C 0.6281(10) 0.4187(6) 0.1203(7) 0.031(3) Uani 1 1 d . . . . .
H34A H 0.627466 0.418475 0.077991 0.037 Uiso 1 1 calc R U . . .
C35A C 0.6636(10) 0.3847(6) 0.1511(6) 0.031(3) Uani 1 1 d . . . . .
C36A C 0.6951(14) 0.3483(7) 0.1126(8) 0.046(3) Uani 1 1 d . . . . .
Eu1B Eu 0.19522(4) 0.24631(2) 0.50851(3) 0.02857(17) Uani 1 1 d . . . . .
F1B F 0.2498(7) 0.3436(4) 0.3397(6) 0.049(3) Uani 1 1 d . . . . .
F2B F 0.3238(6) 0.2907(4) 0.3140(5) 0.042(2) Uani 1 1 d . . . . .
F3B F 0.2220(8) 0.3036(5) 0.2647(6) 0.055(3) Uani 1 1 d . . . . .
F4B F 0.030(2) 0.1936(13) 0.3037(9) 0.184(10) Uani 1 1 d . . . . .
F5B F 0.115(2) 0.1475(12) 0.3151(12) 0.190(10) Uani 1 1 d . . . . .
F6B F 0.036(2) 0.1524(11) 0.3796(9) 0.179(11) Uani 1 1 d . . . . .
F7B F -0.0082(12) 0.3333(9) 0.4095(9) 0.107(6) Uani 1 1 d . . . . .
F8B F -0.1047(11) 0.3069(10) 0.4598(12) 0.121(7) Uani 1 1 d . . . . .
F9B F -0.0312(15) 0.3510(9) 0.4969(11) 0.125(7) Uani 1 1 d . . . . .
F10B F -0.0018(10) 0.1320(7) 0.5465(9) 0.085(5) Uani 1 1 d . . . . .
F11B F 0.0051(13) 0.1616(10) 0.6299(11) 0.115(6) Uani 1 1 d . . . . .
F12B F -0.0884(11) 0.1768(8) 0.5762(9) 0.097(5) Uani 1 1 d . . . . .
F13B F 0.0265(13) 0.3412(9) 0.6268(9) 0.110(7) Uani 1 1 d . . . . .
F14B F 0.0141(14) 0.2978(10) 0.6995(10) 0.119(7) Uani 1 1 d . . . . .
F15B F 0.0989(13) 0.3426(7) 0.7028(9) 0.100(6) Uani 1 1 d . . . . .
F16B F 0.2338(9) 0.1510(5) 0.6850(10) 0.081(5) Uani 1 1 d . . . . .
F17B F 0.3104(6) 0.2028(4) 0.7093(6) 0.049(3) Uani 1 1 d . . . . .
F18B F 0.2039(8) 0.1974(6) 0.7536(6) 0.069(4) Uani 1 1 d . . . . .
O1B O 0.2356(6) 0.2714(4) 0.4136(5) 0.031(2) Uani 1 1 d . . . . .
O2B O 0.1324(9) 0.2051(5) 0.4280(6) 0.047(3) Uani 1 1 d . . . . .
O3B O 0.0890(8) 0.2873(5) 0.4746(6) 0.043(3) Uani 1 1 d . . . . .
O4B O 0.0930(8) 0.2048(5) 0.5467(6) 0.042(3) Uani 1 1 d . . . . .
O5B O 0.1368(8) 0.2919(5) 0.5884(6) 0.044(3) Uani 1 1 d . . . . .
O6B O 0.2363(7) 0.2222(5) 0.6058(6) 0.043(3) Uani 1 1 d . . . . .
N1B N 0.2699(9) 0.3186(5) 0.5189(7) 0.039(3) Uani 1 1 d . . . . .
N2B N 0.3411(8) 0.2398(5) 0.5012(6) 0.030(2) Uani 1 1 d . . . . .
N3B N 0.2490(10) 0.1682(5) 0.4987(9) 0.047(3) Uani 1 1 d . . . . .
C1B C 0.2322(14) 0.3567(7) 0.5200(10) 0.052(4) Uani 1 1 d . . . . .
H1B H 0.178887 0.356636 0.525919 0.062 Uiso 1 1 calc R U . . .
C2B C 0.2705(13) 0.3969(7) 0.5124(11) 0.053(4) Uani 1 1 d . . . . .
H2B H 0.243701 0.424122 0.513880 0.063 Uiso 1 1 calc R U . . .
C3B C 0.3492(12) 0.3963(6) 0.5025(10) 0.047(4) Uani 1 1 d . . . . .
H3B H 0.375829 0.423400 0.498609 0.056 Uiso 1 1 calc R U . . .
C4B C 0.3869(13) 0.3583(6) 0.4984(9) 0.045(4) Uani 1 1 d . . . . .
H4B H 0.439520 0.357870 0.489480 0.054 Uiso 1 1 calc R U . . .
C5B C 0.3457(10) 0.3178(6) 0.5079(7) 0.034(3) Uani 1 1 d . . . . .
C6B C 0.3837(9) 0.2749(5) 0.5061(8) 0.033(3) Uani 1 1 d . . . . .
C7B C 0.4657(9) 0.2732(5) 0.5083(7) 0.033(3) Uani 1 1 d . . . . .
H7B H 0.495729 0.299191 0.509766 0.040 Uiso 1 1 calc R U . . .
C8B C 0.4985(9) 0.2305(5) 0.5080(7) 0.031(3) Uani 1 1 d . . . . .
C9B C 0.4513(10) 0.1935(6) 0.4996(6) 0.033(3) Uani 1 1 d . . . . .
H9B H 0.473126 0.165015 0.495115 0.039 Uiso 1 1 calc R U . . .
C10B C 0.3740(10) 0.1982(6) 0.4978(7) 0.035(3) Uani 1 1 d . . . . .
C11B C 0.3229(11) 0.1600(6) 0.4909(8) 0.037(3) Uani 1 1 d . . . . .
C12B C 0.3499(11) 0.1185(6) 0.4792(10) 0.042(4) Uani 1 1 d . . . . .
H12B H 0.402310 0.113830 0.471841 0.051 Uiso 1 1 calc R U . . .
C13B C 0.2984(13) 0.0827(7) 0.4783(11) 0.050(4) Uani 1 1 d . . . . .
H13B H 0.315978 0.053405 0.471864 0.060 Uiso 1 1 calc R U . . .
C14B C 0.2247(14) 0.0906(7) 0.4865(13) 0.057(6) Uani 1 1 d . . . . .
H14B H 0.188720 0.067337 0.484733 0.069 Uiso 1 1 calc R U . . .
C15B C 0.2022(14) 0.1334(7) 0.4975(15) 0.066(7) Uani 1 1 d . . . . .
H15B H 0.149904 0.138597 0.504715 0.079 Uiso 1 1 calc R U . . .
C16B C 0.5837(9) 0.2266(5) 0.5130(7) 0.032(3) Uani 1 1 d . . . . .
C17B C 0.6304(11) 0.2617(6) 0.4988(8) 0.039(3) Uani 1 1 d . . . . .
H17B H 0.609161 0.288452 0.484201 0.047 Uiso 1 1 calc R U . . .
C18B C 0.7093(11) 0.2578(7) 0.5060(9) 0.045(3) Uani 1 1 d . . . . .
H18B H 0.741889 0.281813 0.496716 0.054 Uiso 1 1 calc R U . . .
C19B C 0.7372(13) 0.2200(8) 0.5258(9) 0.052(4) Uani 1 1 d . . . . .
H19B H 0.790643 0.217132 0.529409 0.063 Uiso 1 1 calc R U . . .
C20B C 0.6927(11) 0.1848(7) 0.5415(7) 0.040(3) Uani 1 1 d . . . . .
H20B H 0.714979 0.158671 0.556960 0.048 Uiso 1 1 calc R U . . .
C21B C 0.6146(10) 0.1877(6) 0.5348(6) 0.034(3) Uani 1 1 d . . . . .
H21B H 0.582932 0.163457 0.544865 0.041 Uiso 1 1 calc R U . . .
C22B C 0.2501(11) 0.3028(6) 0.3194(8) 0.037(3) Uani 1 1 d . . . . .
C23B C 0.2096(9) 0.2712(6) 0.3611(7) 0.029(3) Uani 1 1 d . . . . .
C24B C 0.1513(11) 0.2463(8) 0.3399(8) 0.045(4) Uani 1 1 d . . . . .
H24B H 0.131935 0.251268 0.300983 0.054 Uiso 1 1 calc R U . . .
C25B C 0.1199(18) 0.2130(11) 0.3761(9) 0.078(8) Uani 1 1 d . . . . .
C26B C 0.066(3) 0.1783(18) 0.3439(12) 0.156(10) Uani 1 1 d . . . . .
C27B C -0.0311(17) 0.3166(13) 0.4598(14) 0.081(5) Uani 1 1 d . . . . .
C28B C 0.0180(13) 0.2790(10) 0.4858(11) 0.062(4) Uani 1 1 d . . . . .
C29B C -0.0173(17) 0.2447(11) 0.5187(14) 0.077(6) Uani 1 1 d . . . . .
H29B H -0.070759 0.245059 0.523494 0.092 Uiso 1 1 calc R U . . .
C30B C 0.0250(14) 0.2098(11) 0.5448(12) 0.066(5) Uani 1 1 d . . . . .
C31B C -0.0198(19) 0.1703(13) 0.5781(16) 0.083(5) Uani 1 1 d . . . . .
C32B C 0.0620(16) 0.3171(10) 0.6677(9) 0.065(5) Uani 1 1 d . . . . .
C33B C 0.1210(14) 0.2879(9) 0.6393(10) 0.055(5) Uani 1 1 d . . . . .
C34B C 0.1466(12) 0.2509(8) 0.6749(9) 0.048(4) Uani 1 1 d . . . . .
H34B H 0.121907 0.244245 0.711471 0.058 Uiso 1 1 calc R U . . .
C35B C 0.2041(11) 0.2264(8) 0.6569(9) 0.045(3) Uani 1 1 d . . . . .
C36B C 0.2366(10) 0.1935(6) 0.7041(9) 0.041(3) Uani 1 1 d . . . . .

loop_
_atom_site_aniso_label
_atom_site_aniso_U_11
_atom_site_aniso_U_22
_atom_site_aniso_U_33
_atom_site_aniso_U_23
_atom_site_aniso_U_13
_atom_site_aniso_U_12
Eu1C 0.0246(3) 0.0398(4) 0.0156(3) -0.0043(3) 0.0013(3) -0.0099(3)
F1C 0.081(9) 0.129(12) 0.066(8) 0.006(8) -0.020(7) -0.057(9)
F2C 0.089(10) 0.095(9) 0.089(11) -0.015(7) -0.053(9) 0.013(7)
F3C 0.061(8) 0.145(13) 0.043(6) -0.051(7) -0.009(5) 0.000(8)
F4C 0.048(6) 0.043(5) 0.062(7) -0.015(5) 0.010(5) -0.003(4)
F5C 0.062(7) 0.061(7) 0.045(6) 0.015(5) 0.023(5) -0.008(5)
F6C 0.037(5) 0.060(7) 0.046(5) -0.009(5) -0.005(4) -0.004(5)
F7C 0.115(12) 0.054(8) 0.070(8) -0.003(6) -0.010(7) 0.009(7)
F8C 0.091(11) 0.059(7) 0.084(10) 0.008(6) 0.005(8) 0.010(7)
F9C 0.060(7) 0.065(9) 0.151(16) -0.014(9) -0.023(7) -0.002(6)
F10C 0.085(10) 0.160(16) 0.180(19) 0.053(14) -0.072(11) -0.012(10)
F11C 0.127(14) 0.18(2) 0.078(9) 0.003(10) -0.060(9) 0.014(13)
F12C 0.113(14) 0.125(12) 0.120(15) 0.016(10) -0.059(12) 0.016(10)
F13C 0.124(12) 0.051(7) 0.067(8) 0.009(6) -0.014(8) -0.040(7)
F14C 0.131(12) 0.094(11) 0.062(8) 0.041(7) -0.026(8) -0.055(9)
F15C 0.104(10) 0.090(11) 0.145(15) 0.010(10) 0.049(9) -0.033(8)
F16C 0.123(16) 0.076(16) 0.061(15) -0.015(12) 0.006(11) -0.059(11)
F16D 0.045(12) 0.040(15) 0.019(9) -0.011(8) -0.001(8) -0.015(10)
F17C 0.15(3) 0.079(19) 0.034(9) -0.012(8) 0.008(10) -0.048(17)
F17D 0.054(15) 0.033(10) 0.035(12) -0.002(8) 0.001(10) -0.022(9)
F18C 0.140(18) 0.048(9) 0.043(11) -0.018(8) 0.018(11) -0.028(10)
F18D 0.053(11) 0.065(15) 0.054(15) -0.004(11) -0.012(9) -0.005(10)
O1C 0.029(5) 0.035(5) 0.020(4) -0.004(3) -0.003(3) -0.001(4)
O2C 0.033(5) 0.051(6) 0.023(4) -0.007(4) -0.005(4) -0.005(4)
O3C 0.028(5) 0.039(5) 0.023(4) -0.005(3) 0.003(4) 0.004(4)
O4C 0.031(5) 0.073(6) 0.021(5) 0.006(4) -0.015(4) 0.006(5)
O5C 0.036(5) 0.035(5) 0.025(4) -0.004(4) 0.000(4) -0.011(4)
O6C 0.045(6) 0.048(6) 0.016(4) -0.004(3) 0.003(3) -0.026(5)
N1C 0.022(5) 0.035(5) 0.022(5) -0.012(4) 0.010(3) -0.009(4)
N2C 0.023(4) 0.035(5) 0.016(5) -0.004(4) 0.003(3) -0.014(3)
N3C 0.024(4) 0.051(5) 0.022(5) -0.002(4) 0.001(4) -0.012(4)
C1C 0.033(6) 0.038(6) 0.030(7) -0.006(5) 0.005(5) -0.012(5)
C2C 0.035(7) 0.039(7) 0.048(9) -0.008(6) 0.003(6) -0.013(5)
C3C 0.030(7) 0.040(7) 0.047(9) -0.013(6) 0.004(6) -0.012(5)
C4C 0.021(5) 0.032(6) 0.041(7) -0.013(5) 0.006(5) -0.007(4)
C5C 0.020(5) 0.031(5) 0.027(6) -0.013(4) 0.008(4) -0.009(4)
C6C 0.023(5) 0.034(5) 0.017(5) -0.007(4) 0.000(4) -0.010(4)
C7C 0.031(6) 0.036(5) 0.016(6) -0.003(4) 0.001(5) -0.009(4)
C8C 0.042(6) 0.033(5) 0.010(5) -0.004(4) 0.005(4) -0.010(4)
C9C 0.039(6) 0.036(6) 0.016(6) 0.000(4) 0.005(4) -0.013(4)
C10C 0.032(5) 0.037(5) 0.007(5) -0.006(4) 0.002(4) -0.017(4)
C11C 0.029(5) 0.042(6) 0.012(5) -0.006(4) 0.000(4) -0.014(4)
C12C 0.035(6) 0.046(7) 0.025(7) -0.001(5) -0.002(5) -0.015(5)
C13C 0.032(6) 0.060(8) 0.028(8) -0.005(6) 0.000(5) -0.019(5)
C14C 0.025(6) 0.060(7) 0.018(7) -0.006(5) -0.002(5) -0.015(5)
C15C 0.022(5) 0.056(7) 0.022(7) -0.007(5) -0.003(4) -0.012(5)
C16C 0.050(7) 0.029(5) 0.027(7) 0.000(5) 0.001(5) -0.008(5)
C17C 0.047(7) 0.036(7) 0.040(9) 0.003(6) 0.007(6) -0.006(5)
C18C 0.052(8) 0.038(7) 0.044(10) 0.007(6) 0.014(7) -0.001(6)
C19C 0.052(8) 0.040(7) 0.039(9) 0.012(6) 0.012(6) 0.002(6)
C20C 0.049(7) 0.032(6) 0.026(7) 0.004(5) 0.007(6) -0.002(5)
C21C 0.043(7) 0.031(6) 0.024(7) -0.001(5) -0.001(5) -0.009(5)
C22C 0.032(6) 0.064(8) 0.029(6) -0.016(5) -0.007(5) -0.002(5)
C23C 0.033(5) 0.033(6) 0.016(5) -0.006(4) -0.004(4) 0.000(5)
C24C 0.034(6) 0.037(7) 0.024(6) -0.006(5) -0.002(4) 0.001(5)
C25C 0.037(5) 0.014(5) 0.020(5) 0.005(4) 0.002(4) -0.011(4)
C26C 0.035(6) 0.036(6) 0.030(6) 0.001(5) 0.003(4) -0.011(4)
C27C 0.057(8) 0.040(7) 0.075(9) -0.003(6) -0.013(7) -0.001(6)
C28C 0.028(6) 0.041(6) 0.043(7) -0.003(5) 0.006(5) 0.008(4)
C29C 0.041(8) 0.063(9) 0.054(9) 0.003(7) -0.010(7) 0.011(6)
C30C 0.027(7) 0.072(7) 0.037(8) 0.001(5) -0.007(6) 0.009(5)
C31C 0.080(10) 0.110(12) 0.083(10) 0.014(9) -0.061(9) 0.006(8)
C32C 0.080(10) 0.045(7) 0.034(6) 0.008(5) 0.003(6) -0.032(7)
C33C 0.030(4) 0.033(4) 0.017(3) -0.002(2) 0.004(2) -0.015(3)
C34C 0.030(4) 0.033(4) 0.017(3) -0.002(2) 0.004(2) -0.015(3)
C35C 0.030(4) 0.033(4) 0.017(3) -0.002(2) 0.004(2) -0.015(3)
C36C 0.121(17) 0.048(9) 0.036(10) -0.012(7) 0.012(9) -0.045(9)
C36D 0.043(11) 0.030(10) 0.017(9) -0.004(7) -0.002(7) -0.018(8)
Eu1A 0.0322(4) 0.0336(4) 0.0130(3) 0.0013(3) 0.0014(3) 0.0126(3)
F1A 0.074(7) 0.089(9) 0.047(7) -0.008(6) 0.027(6) 0.016(6)
F2A 0.096(10) 0.154(14) 0.025(5) -0.003(6) 0.018(5) -0.053(9)
F3A 0.084(9) 0.053(6) 0.055(7) 0.002(5) 0.025(7) -0.019(5)
F4A 0.056(7) 0.046(5) 0.059(7) -0.007(5) 0.003(6) -0.010(5)
F5A 0.058(7) 0.062(7) 0.033(5) 0.014(5) -0.008(5) -0.007(5)
F6A 0.040(5) 0.058(6) 0.027(4) 0.003(4) -0.002(4) 0.002(4)
F7A 0.157(14) 0.051(7) 0.061(7) -0.006(6) 0.029(7) 0.023(8)
F8A 0.064(7) 0.035(5) 0.068(7) 0.004(5) 0.018(6) 0.004(4)
F9A 0.053(6) 0.037(6) 0.170(16) 0.017(7) 0.037(7) 0.011(5)
F10A 0.042(6) 0.151(14) 0.062(8) 0.018(9) 0.018(5) 0.012(7)
F11A 0.062(8) 0.123(11) 0.032(5) 0.015(6) 0.016(5) -0.027(7)
F12A 0.091(11) 0.097(9) 0.083(11) 0.019(7) 0.054(9) -0.010(7)
F13A 0.037(5) 0.036(5) 0.037(5) 0.001(4) 0.003(4) 0.016(4)
F14A 0.052(6) 0.043(5) 0.044(6) 0.022(4) 0.015(5) 0.017(4)
F15A 0.046(5) 0.050(6) 0.054(6) -0.005(5) -0.030(5) 0.017(4)
F16A 0.069(7) 0.061(7) 0.036(5) -0.004(5) 0.010(5) 0.041(5)
F17A 0.072(7) 0.045(5) 0.049(7) -0.004(5) 0.002(5) 0.026(5)
F18A 0.102(10) 0.066(7) 0.021(4) -0.001(4) 0.013(5) 0.042(7)
O1A 0.039(5) 0.031(5) 0.016(4) -0.002(3) 0.004(3) 0.001(4)
O2A 0.028(5) 0.038(5) 0.017(4) 0.002(3) 0.003(3) 0.008(4)
O3A 0.025(5) 0.037(5) 0.021(4) 0.003(3) 0.007(4) 0.004(3)
O4A 0.023(5) 0.055(5) 0.022(4) 0.001(4) 0.005(4) 0.010(4)
O5A 0.028(5) 0.037(5) 0.021(4) 0.001(3) -0.003(3) 0.010(4)
O6A 0.055(7) 0.036(5) 0.019(4) 0.001(3) -0.001(4) 0.022(5)
N1A 0.029(5) 0.032(5) 0.021(5) -0.004(4) -0.001(4) 0.005(4)
N2A 0.033(5) 0.026(5) 0.016(5) -0.002(4) -0.006(4) 0.004(3)
N3A 0.034(5) 0.032(5) 0.028(6) 0.001(4) 0.003(4) 0.013(4)
C1A 0.028(6) 0.028(6) 0.036(7) -0.003(5) -0.005(5) 0.011(4)
C2A 0.033(6) 0.035(6) 0.033(7) -0.010(5) -0.007(5) 0.008(5)
C3A 0.029(6) 0.034(6) 0.051(9) -0.007(6) -0.005(6) 0.007(5)
C4A 0.032(6) 0.027(6) 0.048(9) -0.008(5) -0.002(5) 0.000(5)
C5A 0.030(5) 0.027(5) 0.020(6) -0.007(4) -0.009(4) 0.004(4)
C6A 0.038(5) 0.026(5) 0.009(5) -0.005(4) -0.002(4) 0.004(4)
C7A 0.034(6) 0.024(5) 0.023(6) -0.005(4) -0.001(5) -0.001(4)
C8A 0.041(6) 0.024(5) 0.020(6) -0.005(4) -0.001(5) 0.002(4)
C9A 0.040(6) 0.025(5) 0.024(7) -0.002(4) -0.001(5) 0.005(4)
C10A 0.033(5) 0.032(5) 0.012(6) 0.000(4) -0.004(4) 0.006(4)
C11A 0.035(5) 0.032(5) 0.022(6) -0.002(4) -0.005(4) 0.009(4)
C12A 0.038(6) 0.039(7) 0.025(6) 0.000(5) -0.008(5) 0.012(5)
C13A 0.038(7) 0.046(7) 0.035(8) -0.003(6) -0.005(6) 0.012(5)
C14A 0.037(7) 0.047(7) 0.029(7) -0.009(6) 0.003(6) 0.007(5)
C15A 0.036(6) 0.044(7) 0.022(6) -0.006(6) -0.001(5) 0.004(5)
C16A 0.044(7) 0.026(5) 0.023(6) -0.005(4) 0.002(5) 0.000(4)
C17A 0.055(8) 0.034(7) 0.043(9) -0.001(6) -0.009(7) -0.008(6)
C18A 0.068(10) 0.033(7) 0.050(10) -0.006(6) -0.013(8) -0.017(6)
C19A 0.071(9) 0.030(7) 0.058(12) 0.006(7) -0.003(8) -0.010(6)
C20A 0.070(9) 0.032(7) 0.048(10) -0.006(6) 0.004(8) -0.005(6)
C21A 0.046(7) 0.028(6) 0.027(7) -0.003(5) 0.006(6) 0.003(5)
C22A 0.054(7) 0.051(7) 0.022(6) -0.003(5) 0.023(5) -0.006(5)
C23A 0.038(6) 0.035(7) 0.012(5) -0.005(4) 0.003(4) -0.006(5)
C24A 0.043(6) 0.056(10) 0.015(5) 0.007(5) -0.001(4) -0.013(6)
C25A 0.037(5) 0.021(6) 0.019(5) 0.003(4) 0.006(4) 0.004(4)
C26A 0.043(6) 0.044(7) 0.022(5) 0.006(5) -0.001(4) -0.003(5)
C27A 0.063(8) 0.035(6) 0.066(8) 0.004(5) 0.040(7) 0.012(5)
C28A 0.023(5) 0.030(5) 0.023(5) -0.001(4) -0.002(5) 0.001(4)
C29A 0.030(7) 0.045(7) 0.033(7) 0.011(5) 0.009(5) 0.004(5)
C30A 0.022(5) 0.052(6) 0.020(6) 0.009(4) 0.001(4) 0.005(5)
C31A 0.033(7) 0.092(9) 0.029(6) 0.014(6) 0.010(5) -0.006(6)
C32A 0.027(5) 0.032(5) 0.020(5) 0.003(4) 0.000(4) 0.012(4)
C33A 0.020(5) 0.028(5) 0.017(4) 0.001(4) 0.001(4) 0.002(4)
C34A 0.036(7) 0.043(6) 0.013(5) -0.008(4) 0.005(5) 0.006(5)
C35A 0.050(8) 0.035(6) 0.009(4) 0.000(4) 0.001(4) 0.019(6)
C36A 0.070(8) 0.042(6) 0.027(6) -0.007(5) 0.003(5) 0.025(6)
Eu1B 0.0290(3) 0.0294(3) 0.0273(3) -0.0109(3) 0.0048(3) -0.0050(3)
F1B 0.048(6) 0.041(5) 0.057(6) -0.004(4) 0.004(5) -0.003(4)
F2B 0.037(5) 0.048(6) 0.041(5) -0.009(4) 0.010(4) -0.007(4)
F3B 0.059(7) 0.064(7) 0.042(5) 0.004(5) 0.001(5) -0.010(6)
F4B 0.24(2) 0.27(2) 0.051(9) -0.007(12) -0.029(11) -0.186(16)
F5B 0.29(2) 0.192(18) 0.089(15) -0.051(12) 0.014(13) -0.174(15)
F6B 0.25(2) 0.238(19) 0.050(8) -0.015(10) -0.004(11) -0.204(18)
F7B 0.077(10) 0.168(17) 0.075(9) 0.015(9) -0.019(8) 0.027(11)
F8B 0.064(8) 0.190(18) 0.110(14) -0.002(13) -0.017(8) 0.030(9)
F9B 0.137(16) 0.139(13) 0.098(12) -0.017(10) -0.016(11) 0.051(11)
F10B 0.064(9) 0.105(10) 0.086(10) -0.009(8) 0.014(8) -0.035(7)
F11B 0.080(11) 0.173(17) 0.093(10) -0.006(10) 0.004(8) 0.002(11)
F12B 0.077(8) 0.149(15) 0.065(10) 0.002(10) 0.021(7) -0.019(8)
F13B 0.114(13) 0.157(15) 0.060(8) -0.007(9) 0.002(8) 0.074(12)
F14B 0.113(12) 0.175(16) 0.070(11) -0.007(10) 0.029(9) 0.010(11)
F15B 0.108(11) 0.115(12) 0.079(10) -0.029(9) -0.022(9) 0.037(9)
F16B 0.060(8) 0.052(6) 0.130(13) -0.015(7) 0.022(8) -0.009(6)
F17B 0.031(4) 0.065(7) 0.051(6) -0.015(6) 0.007(4) -0.006(4)
F18B 0.047(7) 0.109(11) 0.050(6) -0.001(6) 0.016(5) 0.001(7)
O1B 0.028(5) 0.035(5) 0.031(4) -0.009(4) -0.001(4) -0.003(4)
O2B 0.061(7) 0.053(7) 0.026(5) -0.021(4) 0.014(4) -0.024(5)
O3B 0.041(5) 0.052(6) 0.036(6) -0.014(5) -0.004(4) 0.007(5)
O4B 0.040(5) 0.048(6) 0.038(6) -0.011(5) 0.013(4) -0.009(4)
O5B 0.040(6) 0.058(7) 0.033(5) -0.012(5) -0.001(4) 0.006(5)
O6B 0.033(6) 0.059(7) 0.036(5) -0.002(4) 0.010(4) 0.004(5)
N1B 0.044(6) 0.035(5) 0.039(7) -0.014(5) -0.004(5) -0.006(4)
N2B 0.030(5) 0.041(5) 0.017(5) -0.004(4) -0.002(4) -0.006(4)
N3B 0.044(6) 0.038(5) 0.058(9) -0.009(5) 0.013(5) -0.006(4)
C1B 0.059(9) 0.042(7) 0.054(11) -0.013(6) -0.009(7) 0.002(6)
C2B 0.056(8) 0.049(7) 0.052(11) -0.008(7) -0.011(7) 0.003(6)
C3B 0.055(8) 0.037(7) 0.048(10) -0.009(7) -0.015(7) -0.006(6)
C4B 0.052(8) 0.041(6) 0.041(9) -0.002(6) -0.010(7) -0.005(5)
C5B 0.040(6) 0.040(5) 0.022(6) -0.006(5) -0.010(5) -0.007(4)
C6B 0.035(6) 0.039(5) 0.025(7) 0.001(5) -0.007(5) -0.007(4)
C7B 0.040(6) 0.033(6) 0.026(6) -0.012(5) -0.020(5) -0.007(4)
C8B 0.037(5) 0.042(6) 0.014(5) -0.002(5) 0.005(4) 0.002(4)
C9B 0.040(6) 0.042(6) 0.016(6) -0.006(5) -0.004(4) 0.001(5)
C10B 0.037(6) 0.041(6) 0.027(8) -0.004(5) 0.003(5) 0.000(4)
C11B 0.042(6) 0.039(6) 0.030(8) -0.001(5) 0.002(5) -0.003(5)
C12B 0.039(7) 0.038(6) 0.050(10) -0.007(6) -0.002(7) -0.002(5)
C13B 0.054(8) 0.040(7) 0.056(12) -0.002(7) 0.000(7) -0.009(6)
C14B 0.054(8) 0.037(7) 0.081(16) -0.011(8) 0.008(8) -0.014(6)
C15B 0.056(9) 0.037(7) 0.10(2) -0.009(8) 0.014(9) -0.013(6)
C16B 0.036(5) 0.040(6) 0.018(6) -0.015(5) 0.001(4) 0.000(4)
C17B 0.044(7) 0.043(7) 0.030(7) -0.014(6) 0.002(5) -0.006(5)
C18B 0.044(7) 0.061(8) 0.030(7) -0.017(7) -0.002(6) -0.011(6)
C19B 0.048(8) 0.067(8) 0.041(9) -0.015(7) 0.005(6) 0.002(6)
C20B 0.041(7) 0.061(8) 0.018(6) -0.011(6) -0.001(5) 0.009(6)
C21B 0.042(7) 0.048(7) 0.013(5) -0.012(5) -0.001(5) 0.004(5)
C22B 0.039(6) 0.041(6) 0.030(6) -0.002(5) 0.008(5) -0.002(5)
C23B 0.025(5) 0.038(6) 0.026(5) -0.011(4) 0.006(4) 0.000(5)
C24B 0.039(8) 0.073(10) 0.022(6) -0.018(6) 0.013(5) -0.022(7)
C25B 0.103(15) 0.108(12) 0.024(6) -0.015(6) -0.002(7) -0.076(12)
C26B 0.23(2) 0.210(17) 0.027(8) -0.022(9) -0.004(10) -0.176(15)
C27B 0.058(9) 0.124(12) 0.061(10) -0.006(8) -0.009(8) 0.038(8)
C28B 0.038(7) 0.104(10) 0.043(9) -0.018(7) -0.011(6) 0.005(6)
C29B 0.058(10) 0.106(11) 0.066(13) -0.013(9) 0.003(9) 0.000(8)
C30B 0.044(7) 0.096(10) 0.059(11) -0.018(8) 0.009(6) -0.007(6)
C31B 0.067(9) 0.102(11) 0.081(11) -0.010(8) 0.014(8) -0.034(8)
C32B 0.072(9) 0.098(11) 0.025(7) -0.016(6) 0.001(6) 0.035(8)
C33B 0.058(9) 0.075(9) 0.033(6) -0.006(6) -0.003(6) 0.011(8)
C34B 0.037(8) 0.076(9) 0.031(7) -0.006(6) 0.005(6) 0.007(7)
C35B 0.030(6) 0.060(8) 0.044(7) -0.009(5) 0.010(5) -0.008(6)
C36B 0.029(6) 0.046(7) 0.047(7) -0.001(5) 0.009(5) -0.006(5)

_geom_special_details            
;
 All esds (except the esd in the dihedral angle between two l.s. planes)
 are estimated using the full covariance matrix.  The cell esds are taken
 into account individually in the estimation of esds in distances, angles
 and torsion angles; correlations between esds in cell parameters are only
 used when they are defined by crystal symmetry.  An approximate (isotropic)
 treatment of cell esds is used for estimating esds involving l.s. planes.
;
loop_
_geom_bond_atom_site_label_1
_geom_bond_atom_site_label_2
_geom_bond_distance
_geom_bond_site_symmetry_2
_geom_bond_publ_flag
Eu1C O1C 2.423(10) . ?
Eu1C O2C 2.493(13) . ?
Eu1C O3C 2.405(12) . ?
Eu1C O4C 2.398(12) . ?
Eu1C O5C 2.434(12) . ?
Eu1C O6C 2.411(11) . ?
Eu1C N1C 2.563(13) . ?
Eu1C N2C 2.531(14) . ?
Eu1C N3C 2.573(13) . ?
F1C C22C 1.31(3) . ?
F2C C22C 1.29(3) . ?
F3C C22C 1.31(2) . ?
F4C C26C 1.33(2) . ?
F5C C26C 1.34(2) . ?
F6C C26C 1.30(2) . ?
F7C C27C 1.37(3) . ?
F8C C27C 1.31(3) . ?
F9C C27C 1.32(3) . ?
F10C C31C 1.26(4) . ?
F11C C31C 1.29(5) . ?
F12C C31C 1.36(4) . ?
F13C C32C 1.29(2) . ?
F14C C32C 1.25(3) . ?
F15C C32C 1.46(3) . ?
F16C C36C 1.35(2) . ?
F16D C36D 1.36(2) . ?
F17C C36C 1.36(2) . ?
F17D C36D 1.35(2) . ?
F18C C36C 1.35(2) . ?
F18D C36D 1.33(2) . ?
O1C C23C 1.236(18) . ?
O2C C25C 1.244(18) . ?
O3C C28C 1.19(2) . ?
O4C C30C 1.19(3) . ?
O5C C33C 1.247(18) . ?
O6C C35C 1.247(18) . ?
N1C C1C 1.30(2) . ?
N1C C5C 1.33(2) . ?
N2C C6C 1.351(19) . ?
N2C C10C 1.359(18) . ?
N3C C11C 1.32(2) . ?
N3C C15C 1.33(2) . ?
C1C H1C 0.9500 . ?
C1C C2C 1.40(2) . ?
C2C H2C 0.9500 . ?
C2C C3C 1.37(3) . ?
C3C H3C 0.9500 . ?
C3C C4C 1.39(2) . ?
C4C H4C 0.9500 . ?
C4C C5C 1.40(2) . ?
C5C C6C 1.499(19) . ?
C6C C7C 1.39(2) . ?
C7C H7C 0.9500 . ?
C7C C8C 1.39(2) . ?
C8C C9C 1.39(2) . ?
C8C C16C 1.51(2) . ?
C9C H9C 0.9500 . ?
C9C C10C 1.40(2) . ?
C10C C11C 1.50(2) . ?
C11C C12C 1.40(2) . ?
C12C H12C 0.9500 . ?
C12C C13C 1.37(3) . ?
C13C H13C 0.9500 . ?
C13C C14C 1.35(3) . ?
C14C H14C 0.9500 . ?
C14C C15C 1.43(2) . ?
C15C H15C 0.9500 . ?
C16C C17C 1.36(3) . ?
C16C C21C 1.41(2) . ?
C17C H17C 0.9500 . ?
C17C C18C 1.39(3) . ?
C18C H18C 0.9500 . ?
C18C C19C 1.38(3) . ?
C19C H19C 0.9500 . ?
C19C C20C 1.37(3) . ?
C20C H20C 0.9500 . ?
C20C C21C 1.43(2) . ?
C21C H21C 0.9500 . ?
C22C C23C 1.57(2) . ?
C23C C24C 1.38(2) . ?
C24C H24C 0.9500 . ?
C24C C25C 1.42(2) . ?
C25C C26C 1.53(2) . ?
C27C C28C 1.55(3) . ?
C28C C29C 1.46(3) . ?
C29C H29C 0.9500 . ?
C29C C30C 1.43(3) . ?
C30C C31C 1.58(3) . ?
C32C C33C 1.52(2) . ?
C33C C34C 1.38(2) . ?
C34C H34C 0.9500 . ?
C34C C35C 1.39(2) . ?
C35C C36C 1.61(3) . ?
C35C C36D 1.59(3) . ?
Eu1A O1A 2.420(10) . ?
Eu1A O2A 2.452(11) . ?
Eu1A O3A 2.370(12) . ?
Eu1A O4A 2.449(12) . ?
Eu1A O5A 2.472(10) . ?
Eu1A O6A 2.401(12) . ?
Eu1A N1A 2.574(13) . ?
Eu1A N2A 2.577(13) . ?
Eu1A N3A 2.580(12) . ?
F1A C22A 1.37(3) . ?
F2A C22A 1.31(2) . ?
F3A C22A 1.27(2) . ?
F4A C26A 1.34(2) . ?
F5A C26A 1.32(2) . ?
F6A C26A 1.33(2) . ?
F7A C27A 1.35(3) . ?
F8A C27A 1.32(2) . ?
F9A C27A 1.30(3) . ?
F10A C31A 1.30(3) . ?
F11A C31A 1.32(3) . ?
F12A C31A 1.31(3) . ?
F13A C32A 1.309(17) . ?
F14A C32A 1.370(19) . ?
F15A C32A 1.302(19) . ?
F16A C36A 1.36(3) . ?
F17A C36A 1.29(3) . ?
F18A C36A 1.36(2) . ?
O1A C23A 1.260(18) . ?
O2A C25A 1.240(18) . ?
O3A C28A 1.260(19) . ?
O4A C30A 1.20(2) . ?
O5A C33A 1.222(17) . ?
O6A C35A 1.218(18) . ?
N1A C1A 1.355(18) . ?
N1A C5A 1.31(2) . ?
N2A C6A 1.35(2) . ?
N2A C10A 1.333(19) . ?
N3A C11A 1.33(2) . ?
N3A C15A 1.35(2) . ?
C1A H1A 0.9500 . ?
C1A C2A 1.39(2) . ?
C2A H2A 0.9500 . ?
C2A C3A 1.36(3) . ?
C3A H3A 0.9500 . ?
C3A C4A 1.40(2) . ?
C4A H4A 0.9500 . ?
C4A C5A 1.39(2) . ?
C5A C6A 1.52(2) . ?
C6A C7A 1.40(2) . ?
C7A H7A 0.9500 . ?
C7A C8A 1.37(2) . ?
C8A C9A 1.39(2) . ?
C8A C16A 1.48(2) . ?
C9A H9A 0.9500 . ?
C9A C10A 1.36(2) . ?
C10A C11A 1.50(2) . ?
C11A C12A 1.37(2) . ?
C12A H12A 0.9500 . ?
C12A C13A 1.41(3) . ?
C13A H13A 0.9500 . ?
C13A C14A 1.36(3) . ?
C14A H14A 0.9500 . ?
C14A C15A 1.37(2) . ?
C15A H15A 0.9500 . ?
C16A C17A 1.37(3) . ?
C16A C21A 1.42(2) . ?
C17A H17A 0.9500 . ?
C17A C18A 1.41(3) . ?
C18A H18A 0.9500 . ?
C18A C19A 1.44(3) . ?
C19A H19A 0.9500 . ?
C19A C20A 1.33(3) . ?
C20A H20A 0.9500 . ?
C20A C21A 1.40(3) . ?
C21A H21A 0.9500 . ?
C22A C23A 1.53(2) . ?
C23A C24A 1.37(2) . ?
C24A H24A 0.9500 . ?
C24A C25A 1.41(2) . ?
C25A C26A 1.53(2) . ?
C27A C28A 1.53(2) . ?
C28A C29A 1.37(2) . ?
C29A H29A 0.9500 . ?
C29A C30A 1.41(2) . ?
C30A C31A 1.57(2) . ?
C32A C33A 1.540(19) . ?
C33A C34A 1.44(2) . ?
C34A H34A 0.9500 . ?
C34A C35A 1.39(2) . ?
C35A C36A 1.51(2) . ?
Eu1B O1B 2.370(12) . ?
Eu1B O2B 2.459(12) . ?
Eu1B O3B 2.373(14) . ?
Eu1B O4B 2.359(13) . ?
Eu1B O5B 2.486(13) . ?
Eu1B O6B 2.412(14) . ?
Eu1B N1B 2.564(14) . ?
Eu1B N2B 2.587(14) . ?
Eu1B N3B 2.557(16) . ?
F1B C22B 1.32(2) . ?
F2B C22B 1.36(2) . ?
F3B C22B 1.32(2) . ?
F4B C26B 1.20(6) . ?
F5B C26B 1.42(8) . ?
F6B C26B 1.24(4) . ?
F7B C27B 1.30(4) . ?
F8B C27B 1.33(4) . ?
F9B C27B 1.33(4) . ?
F10B C31B 1.40(4) . ?
F11B C31B 1.27(4) . ?
F12B C31B 1.23(4) . ?
F13B C32B 1.33(3) . ?
F14B C32B 1.25(4) . ?
F15B C32B 1.28(3) . ?
F16B C36B 1.36(2) . ?
F17B C36B 1.34(2) . ?
F18B C36B 1.26(2) . ?
O1B C23B 1.27(2) . ?
O2B C25B 1.21(3) . ?
O3B C28B 1.30(3) . ?
O4B C30B 1.21(3) . ?
O5B C33B 1.18(3) . ?
O6B C35B 1.29(2) . ?
N1B C1B 1.33(3) . ?
N1B C5B 1.36(2) . ?
N2B C6B 1.31(2) . ?
N2B C10B 1.39(2) . ?
N3B C11B 1.34(2) . ?
N3B C15B 1.34(3) . ?
C1B H1B 0.9500 . ?
C1B C2B 1.40(3) . ?
C2B H2B 0.9500 . ?
C2B C3B 1.41(3) . ?
C3B H3B 0.9500 . ?
C3B C4B 1.33(3) . ?
C4B H4B 0.9500 . ?
C4B C5B 1.44(3) . ?
C5B C6B 1.46(2) . ?
C6B C7B 1.45(2) . ?
C7B H7B 0.9500 . ?
C7B C8B 1.42(2) . ?
C8B C9B 1.41(2) . ?
C8B C16B 1.51(2) . ?
C9B H9B 0.9500 . ?
C9B C10B 1.37(2) . ?
C10B C11B 1.48(3) . ?
C11B C12B 1.37(3) . ?
C12B H12B 0.9500 . ?
C12B C13B 1.42(3) . ?
C13B H13B 0.9500 . ?
C13B C14B 1.33(3) . ?
C14B H14B 0.9500 . ?
C14B C15B 1.38(3) . ?
C15B H15B 0.9500 . ?
C16B C17B 1.38(3) . ?
C16B C21B 1.39(2) . ?
C17B H17B 0.9500 . ?
C17B C18B 1.41(3) . ?
C18B H18B 0.9500 . ?
C18B C19B 1.32(3) . ?
C19B H19B 0.9500 . ?
C19B C20B 1.37(3) . ?
C20B H20B 0.9500 . ?
C20B C21B 1.39(3) . ?
C21B H21B 0.9500 . ?
C22B C23B 1.52(2) . ?
C23B C24B 1.36(2) . ?
C24B H24B 0.9500 . ?
C24B C25B 1.41(3) . ?
C25B C26B 1.59(3) . ?
C27B C28B 1.55(4) . ?
C28B C29B 1.42(4) . ?
C29B H29B 0.9500 . ?
C29B C30B 1.42(5) . ?
C30B C31B 1.62(4) . ?
C32B C33B 1.50(3) . ?
C33B C34B 1.45(3) . ?
C34B H34B 0.9500 . ?
C34B C35B 1.32(3) . ?
C35B C36B 1.56(3) . ?

loop_
_geom_angle_atom_site_label_1
_geom_angle_atom_site_label_2
_geom_angle_atom_site_label_3
_geom_angle
_geom_angle_site_symmetry_1
_geom_angle_site_symmetry_3
_geom_angle_publ_flag
O1C Eu1C O2C 68.4(4) . . ?
O1C Eu1C O5C 124.1(4) . . ?
O1C Eu1C N1C 67.2(4) . . ?
O1C Eu1C N2C 73.3(4) . . ?
O1C Eu1C N3C 101.4(4) . . ?
O2C Eu1C N1C 135.1(4) . . ?
O2C Eu1C N2C 108.7(4) . . ?
O2C Eu1C N3C 68.5(4) . . ?
O3C Eu1C O1C 72.8(4) . . ?
O3C Eu1C O2C 74.4(4) . . ?
O3C Eu1C O5C 68.7(4) . . ?
O3C Eu1C O6C 135.6(4) . . ?
O3C Eu1C N1C 86.1(4) . . ?
O3C Eu1C N2C 141.6(4) . . ?
O3C Eu1C N3C 141.7(4) . . ?
O4C Eu1C O1C 131.7(4) . . ?
O4C Eu1C O2C 70.3(4) . . ?
O4C Eu1C O3C 73.1(5) . . ?
O4C Eu1C O5C 71.2(4) . . ?
O4C Eu1C O6C 79.6(5) . . ?
O4C Eu1C N1C 141.5(5) . . ?
O4C Eu1C N2C 145.0(4) . . ?
O4C Eu1C N3C 85.4(5) . . ?
O5C Eu1C O2C 132.5(4) . . ?
O5C Eu1C N1C 71.2(4) . . ?
O5C Eu1C N2C 118.8(4) . . ?
O5C Eu1C N3C 133.8(4) . . ?
O6C Eu1C O1C 147.1(4) . . ?
O6C Eu1C O2C 127.6(4) . . ?
O6C Eu1C O5C 69.6(4) . . ?
O6C Eu1C N1C 94.6(4) . . ?
O6C Eu1C N2C 74.1(4) . . ?
O6C Eu1C N3C 67.2(4) . . ?
N1C Eu1C N3C 127.6(4) . . ?
N2C Eu1C N1C 64.5(4) . . ?
N2C Eu1C N3C 63.3(4) . . ?
C23C O1C Eu1C 132.9(10) . . ?
C25C O2C Eu1C 136.2(11) . . ?
C28C O3C Eu1C 133.8(12) . . ?
C30C O4C Eu1C 130.6(13) . . ?
C33C O5C Eu1C 134.2(9) . . ?
C35C O6C Eu1C 133.7(11) . . ?
C1C N1C Eu1C 118.8(12) . . ?
C1C N1C C5C 120.2(14) . . ?
C5C N1C Eu1C 118.0(9) . . ?
C6C N2C Eu1C 120.8(10) . . ?
C6C N2C C10C 116.6(14) . . ?
C10C N2C Eu1C 122.3(10) . . ?
C11C N3C Eu1C 121.9(10) . . ?
C11C N3C C15C 119.8(14) . . ?
C15C N3C Eu1C 118.2(12) . . ?
N1C C1C H1C 118.7 . . ?
N1C C1C C2C 122.6(18) . . ?
C2C C1C H1C 118.7 . . ?
C1C C2C H2C 120.9 . . ?
C3C C2C C1C 118.2(17) . . ?
C3C C2C H2C 120.9 . . ?
C2C C3C H3C 120.3 . . ?
C2C C3C C4C 119.4(17) . . ?
C4C C3C H3C 120.3 . . ?
C3C C4C H4C 121.0 . . ?
C3C C4C C5C 118.0(17) . . ?
C5C C4C H4C 121.0 . . ?
N1C C5C C4C 121.6(14) . . ?
N1C C5C C6C 117.5(13) . . ?
C4C C5C C6C 120.9(15) . . ?
N2C C6C C5C 115.4(14) . . ?
N2C C6C C7C 123.4(13) . . ?
C7C C6C C5C 121.2(13) . . ?
C6C C7C H7C 119.8 . . ?
C8C C7C C6C 120.3(15) . . ?
C8C C7C H7C 119.8 . . ?
C7C C8C C9C 116.6(15) . . ?
C7C C8C C16C 120.6(16) . . ?
C9C C8C C16C 122.8(14) . . ?
C8C C9C H9C 119.6 . . ?
C8C C9C C10C 120.7(14) . . ?
C10C C9C H9C 119.6 . . ?
N2C C10C C9C 122.2(14) . . ?
N2C C10C C11C 115.5(14) . . ?
C9C C10C C11C 122.3(13) . . ?
N3C C11C C10C 116.6(13) . . ?
N3C C11C C12C 122.9(16) . . ?
C12C C11C C10C 120.5(16) . . ?
C11C C12C H12C 121.7 . . ?
C13C C12C C11C 116.6(18) . . ?
C13C C12C H12C 121.7 . . ?
C12C C13C H13C 118.7 . . ?
C14C C13C C12C 122.7(16) . . ?
C14C C13C H13C 118.7 . . ?
C13C C14C H14C 121.3 . . ?
C13C C14C C15C 117.3(15) . . ?
C15C C14C H14C 121.3 . . ?
N3C C15C C14C 120.6(18) . . ?
N3C C15C H15C 119.7 . . ?
C14C C15C H15C 119.7 . . ?
C17C C16C C8C 121.5(15) . . ?
C17C C16C C21C 120.2(17) . . ?
C21C C16C C8C 118.3(17) . . ?
C16C C17C H17C 119.2 . . ?
C16C C17C C18C 121.6(18) . . ?
C18C C17C H17C 119.2 . . ?
C17C C18C H18C 120.7 . . ?
C19C C18C C17C 119(2) . . ?
C19C C18C H18C 120.7 . . ?
C18C C19C H19C 119.1 . . ?
C20C C19C C18C 121.8(19) . . ?
C20C C19C H19C 119.1 . . ?
C19C C20C H20C 120.4 . . ?
C19C C20C C21C 119.3(17) . . ?
C21C C20C H20C 120.4 . . ?
C16C C21C C20C 118.3(17) . . ?
C16C C21C H21C 120.8 . . ?
C20C C21C H21C 120.8 . . ?
F1C C22C F3C 107.8(19) . . ?
F1C C22C C23C 110.5(16) . . ?
F2C C22C F1C 110(2) . . ?
F2C C22C F3C 101.6(19) . . ?
F2C C22C C23C 112.9(16) . . ?
F3C C22C C23C 113.4(15) . . ?
O1C C23C C22C 112.2(14) . . ?
O1C C23C C24C 129.9(15) . . ?
C24C C23C C22C 117.9(13) . . ?
C23C C24C H24C 120.0 . . ?
C23C C24C C25C 120.1(14) . . ?
C25C C24C H24C 120.0 . . ?
O2C C25C C24C 124.9(15) . . ?
O2C C25C C26C 116.7(14) . . ?
C24C C25C C26C 118.3(13) . . ?
F4C C26C F5C 107.5(15) . . ?
F4C C26C C25C 112.0(13) . . ?
F5C C26C C25C 108.0(15) . . ?
F6C C26C F4C 108.0(16) . . ?
F6C C26C F5C 108.1(14) . . ?
F6C C26C C25C 113.1(14) . . ?
F7C C27C C28C 108(2) . . ?
F8C C27C F7C 107(2) . . ?
F8C C27C F9C 107(2) . . ?
F8C C27C C28C 117(2) . . ?
F9C C27C F7C 107(2) . . ?
F9C C27C C28C 109.8(18) . . ?
O3C C28C C27C 117.0(18) . . ?
O3C C28C C29C 128.4(19) . . ?
C29C C28C C27C 114.6(18) . . ?
C28C C29C H29C 121.8 . . ?
C30C C29C C28C 116(2) . . ?
C30C C29C H29C 121.8 . . ?
O4C C30C C29C 134.2(18) . . ?
O4C C30C C31C 114(2) . . ?
C29C C30C C31C 112(2) . . ?
F10C C31C F11C 114(3) . . ?
F10C C31C F12C 107(3) . . ?
F10C C31C C30C 109(3) . . ?
F11C C31C F12C 102(3) . . ?
F11C C31C C30C 111(3) . . ?
F12C C31C C30C 113(3) . . ?
F13C C32C F15C 94(2) . . ?
F13C C32C C33C 118.6(17) . . ?
F14C C32C F13C 115(2) . . ?
F14C C32C F15C 95(2) . . ?
F14C C32C C33C 118.2(19) . . ?
F15C C32C C33C 108.1(19) . . ?
O5C C33C C32C 114.4(14) . . ?
O5C C33C C34C 129.4(14) . . ?
C34C C33C C32C 116.1(14) . . ?
C33C C34C H34C 120.8 . . ?
C33C C34C C35C 118.5(13) . . ?
C35C C34C H34C 120.8 . . ?
O6C C35C C34C 129.9(14) . . ?
O6C C35C C36C 107.7(16) . . ?
O6C C35C C36D 119.8(15) . . ?
C34C C35C C36C 121.6(15) . . ?
C34C C35C C36D 108.6(15) . . ?
F16C C36C F17C 106(3) . . ?
F16C C36C C35C 104(2) . . ?
F17C C36C C35C 106(3) . . ?
F18C C36C F16C 112(3) . . ?
F18C C36C F17C 115(3) . . ?
F18C C36C C35C 114(2) . . ?
F16D C36D C35C 109(3) . . ?
F17D C36D F16D 104(3) . . ?
F17D C36D C35C 109(2) . . ?
F18D C36D F16D 114(3) . . ?
F18D C36D F17D 104(3) . . ?
F18D C36D C35C 116(3) . . ?
O1A Eu1A O2A 69.7(4) . . ?
O1A Eu1A O4A 135.5(4) . . ?
O1A Eu1A O5A 128.5(4) . . ?
O1A Eu1A N1A 68.4(4) . . ?
O1A Eu1A N2A 68.4(4) . . ?
O1A Eu1A N3A 95.6(4) . . ?
O2A Eu1A O5A 134.5(4) . . ?
O2A Eu1A N1A 136.3(4) . . ?
O2A Eu1A N2A 110.4(4) . . ?
O2A Eu1A N3A 69.0(4) . . ?
O3A Eu1A O1A 76.5(4) . . ?
O3A Eu1A O2A 75.4(4) . . ?
O3A Eu1A O4A 73.1(4) . . ?
O3A Eu1A O5A 71.3(4) . . ?
O3A Eu1A O6A 138.2(4) . . ?
O3A Eu1A N1A 83.2(4) . . ?
O3A Eu1A N2A 138.7(4) . . ?
O3A Eu1A N3A 144.0(4) . . ?
O4A Eu1A O2A 71.8(4) . . ?
O4A Eu1A O5A 69.5(4) . . ?
O4A Eu1A N1A 136.7(4) . . ?
O4A Eu1A N2A 148.3(4) . . ?
O4A Eu1A N3A 90.7(4) . . ?
O5A Eu1A N1A 68.8(4) . . ?
O5A Eu1A N2A 115.1(4) . . ?
O5A Eu1A N3A 133.4(4) . . ?
O6A Eu1A O1A 140.4(4) . . ?
O6A Eu1A O2A 127.6(4) . . ?
O6A Eu1A O4A 82.0(4) . . ?
O6A Eu1A O5A 68.8(4) . . ?
O6A Eu1A N1A 93.4(4) . . ?
O6A Eu1A N2A 72.0(4) . . ?
O6A Eu1A N3A 66.8(4) . . ?
N1A Eu1A N2A 64.3(4) . . ?
N1A Eu1A N3A 127.0(4) . . ?
N2A Eu1A N3A 62.8(4) . . ?
C23A O1A Eu1A 135.9(11) . . ?
C25A O2A Eu1A 135.9(11) . . ?
C28A O3A Eu1A 132.5(10) . . ?
C30A O4A Eu1A 131.4(10) . . ?
C33A O5A Eu1A 136.9(10) . . ?
C35A O6A Eu1A 138.6(11) . . ?
C1A N1A Eu1A 118.9(10) . . ?
C5A N1A Eu1A 119.4(10) . . ?
C5A N1A C1A 119.0(14) . . ?
C6A N2A Eu1A 119.7(9) . . ?
C10A N2A Eu1A 122.2(11) . . ?
C10A N2A C6A 117.9(13) . . ?
C11A N3A Eu1A 122.1(11) . . ?
C11A N3A C15A 119.3(14) . . ?
C15A N3A Eu1A 118.6(11) . . ?
N1A C1A H1A 119.0 . . ?
N1A C1A C2A 122.0(16) . . ?
C2A C1A H1A 119.0 . . ?
C1A C2A H2A 120.3 . . ?
C3A C2A C1A 119.5(16) . . ?
C3A C2A H2A 120.3 . . ?
C2A C3A H3A 120.8 . . ?
C2A C3A C4A 118.4(17) . . ?
C4A C3A H3A 120.8 . . ?
C3A C4A H4A 120.4 . . ?
C5A C4A C3A 119.1(17) . . ?
C5A C4A H4A 120.4 . . ?
N1A C5A C4A 122.0(14) . . ?
N1A C5A C6A 117.2(14) . . ?
C4A C5A C6A 120.7(14) . . ?
N2A C6A C5A 116.2(13) . . ?
N2A C6A C7A 122.2(14) . . ?
C7A C6A C5A 121.6(14) . . ?
C6A C7A H7A 120.5 . . ?
C8A C7A C6A 119.0(15) . . ?
C8A C7A H7A 120.5 . . ?
C7A C8A C9A 117.9(15) . . ?
C7A C8A C16A 120.5(15) . . ?
C9A C8A C16A 121.4(14) . . ?
C8A C9A H9A 119.8 . . ?
C10A C9A C8A 120.4(15) . . ?
C10A C9A H9A 119.8 . . ?
N2A C10A C9A 122.6(15) . . ?
N2A C10A C11A 116.1(14) . . ?
C9A C10A C11A 121.3(14) . . ?
N3A C11A C10A 116.7(14) . . ?
N3A C11A C12A 121.3(16) . . ?
C12A C11A C10A 122.0(16) . . ?
C11A C12A H12A 120.3 . . ?
C11A C12A C13A 119.4(17) . . ?
C13A C12A H12A 120.3 . . ?
C12A C13A H13A 120.6 . . ?
C14A C13A C12A 118.8(16) . . ?
C14A C13A H13A 120.6 . . ?
C13A C14A H14A 120.7 . . ?
C13A C14A C15A 118.6(17) . . ?
C15A C14A H14A 120.7 . . ?
N3A C15A C14A 122.5(17) . . ?
N3A C15A H15A 118.8 . . ?
C14A C15A H15A 118.8 . . ?
C17A C16A C8A 120.9(16) . . ?
C17A C16A C21A 119.9(16) . . ?
C21A C16A C8A 119.2(16) . . ?
C16A C17A H17A 119.1 . . ?
C16A C17A C18A 122(2) . . ?
C18A C17A H17A 119.1 . . ?
C17A C18A H18A 121.5 . . ?
C17A C18A C19A 117(2) . . ?
C19A C18A H18A 121.5 . . ?
C18A C19A H19A 119.9 . . ?
C20A C19A C18A 120.2(19) . . ?
C20A C19A H19A 119.9 . . ?
C19A C20A H20A 118.4 . . ?
C19A C20A C21A 123(2) . . ?
C21A C20A H20A 118.4 . . ?
C16A C21A H21A 121.1 . . ?
C20A C21A C16A 117.7(19) . . ?
C20A C21A H21A 121.1 . . ?
F1A C22A C23A 107.9(16) . . ?
F2A C22A F1A 106.6(17) . . ?
F2A C22A C23A 113.7(16) . . ?
F3A C22A F1A 104.3(18) . . ?
F3A C22A F2A 110.2(18) . . ?
F3A C22A C23A 113.5(14) . . ?
O1A C23A C22A 113.9(15) . . ?
O1A C23A C24A 128.8(14) . . ?
C24A C23A C22A 117.1(14) . . ?
C23A C24A H24A 119.5 . . ?
C23A C24A C25A 121.0(14) . . ?
C25A C24A H24A 119.5 . . ?
O2A C25A C24A 127.1(16) . . ?
O2A C25A C26A 116.6(13) . . ?
C24A C25A C26A 116.4(14) . . ?
F4A C26A C25A 110.0(15) . . ?
F5A C26A F4A 107.9(15) . . ?
F5A C26A F6A 107.0(15) . . ?
F5A C26A C25A 113.6(14) . . ?
F6A C26A F4A 106.7(15) . . ?
F6A C26A C25A 111.2(14) . . ?
F7A C27A C28A 108(2) . . ?
F8A C27A F7A 102(2) . . ?
F8A C27A C28A 115.4(15) . . ?
F9A C27A F7A 112(2) . . ?
F9A C27A F8A 108(2) . . ?
F9A C27A C28A 111.3(19) . . ?
O3A C28A C27A 111.4(14) . . ?
O3A C28A C29A 130.0(15) . . ?
C29A C28A C27A 118.4(15) . . ?
C28A C29A H29A 119.5 . . ?
C28A C29A C30A 120.9(16) . . ?
C30A C29A H29A 119.5 . . ?
O4A C30A C29A 129.9(15) . . ?
O4A C30A C31A 114.2(16) . . ?
C29A C30A C31A 115.8(16) . . ?
F10A C31A F11A 104(2) . . ?
F10A C31A F12A 110(2) . . ?
F10A C31A C30A 109.2(17) . . ?
F11A C31A C30A 109.6(17) . . ?
F12A C31A F11A 110(2) . . ?
F12A C31A C30A 113.3(19) . . ?
F13A C32A F14A 106.1(13) . . ?
F13A C32A C33A 112.5(12) . . ?
F14A C32A C33A 108.6(12) . . ?
F15A C32A F13A 109.7(13) . . ?
F15A C32A F14A 106.1(13) . . ?
F15A C32A C33A 113.5(13) . . ?
O5A C33A C32A 116.7(12) . . ?
O5A C33A C34A 125.7(13) . . ?
C34A C33A C32A 117.5(12) . . ?
C33A C34A H34A 119.9 . . ?
C35A C34A C33A 120.3(13) . . ?
C35A C34A H34A 119.9 . . ?
O6A C35A C34A 127.5(14) . . ?
O6A C35A C36A 117.4(14) . . ?
C34A C35A C36A 115.1(13) . . ?
F16A C36A F18A 103.9(17) . . ?
F16A C36A C35A 110.6(16) . . ?
F17A C36A F16A 104.2(16) . . ?
F17A C36A F18A 109.1(17) . . ?
F17A C36A C35A 113.2(18) . . ?
F18A C36A C35A 114.8(15) . . ?
O1B Eu1B O2B 68.8(4) . . ?
O1B Eu1B O3B 77.4(4) . . ?
O1B Eu1B O5B 126.5(5) . . ?
O1B Eu1B O6B 145.0(4) . . ?
O1B Eu1B N1B 69.8(5) . . ?
O1B Eu1B N2B 70.6(4) . . ?
O1B Eu1B N3B 96.1(5) . . ?
O2B Eu1B O5B 128.6(5) . . ?
O2B Eu1B N1B 137.0(5) . . ?
O2B Eu1B N2B 111.3(5) . . ?
O2B Eu1B N3B 68.6(6) . . ?
O3B Eu1B O2B 71.0(5) . . ?
O3B Eu1B O5B 67.2(5) . . ?
O3B Eu1B O6B 133.3(4) . . ?
O3B Eu1B N1B 89.4(5) . . ?
O3B Eu1B N2B 143.6(5) . . ?
O3B Eu1B N3B 138.5(5) . . ?
O4B Eu1B O1B 136.6(4) . . ?
O4B Eu1B O2B 69.6(5) . . ?
O4B Eu1B O3B 77.9(5) . . ?
O4B Eu1B O5B 73.5(5) . . ?
O4B Eu1B O6B 74.9(5) . . ?
O4B Eu1B N1B 144.5(5) . . ?
O4B Eu1B N2B 138.1(5) . . ?
O4B Eu1B N3B 79.8(5) . . ?
O5B Eu1B N1B 71.0(5) . . ?
O5B Eu1B N2B 120.0(4) . . ?
O5B Eu1B N3B 136.8(6) . . ?
O6B Eu1B O2B 130.2(5) . . ?
O6B Eu1B O5B 68.9(5) . . ?
O6B Eu1B N1B 91.2(5) . . ?
O6B Eu1B N2B 74.7(4) . . ?
O6B Eu1B N3B 71.7(6) . . ?
N1B Eu1B N2B 63.8(5) . . ?
N3B Eu1B N1B 127.3(5) . . ?
N3B Eu1B N2B 63.6(5) . . ?
C23B O1B Eu1B 136.6(10) . . ?
C25B O2B Eu1B 133.5(15) . . ?
C28B O3B Eu1B 126.6(16) . . ?
C30B O4B Eu1B 132.8(19) . . ?
C33B O5B Eu1B 137.6(17) . . ?
C35B O6B Eu1B 130.1(13) . . ?
C1B N1B Eu1B 118.9(14) . . ?
C1B N1B C5B 120.5(17) . . ?
C5B N1B Eu1B 118.4(11) . . ?
C6B N2B Eu1B 120.4(12) . . ?
C6B N2B C10B 120.1(15) . . ?
C10B N2B Eu1B 119.2(11) . . ?
C11B N3B Eu1B 123.0(12) . . ?
C15B N3B Eu1B 120.0(15) . . ?
C15B N3B C11B 116.9(18) . . ?
N1B C1B H1B 119.7 . . ?
N1B C1B C2B 121(2) . . ?
C2B C1B H1B 119.7 . . ?
C1B C2B H2B 120.6 . . ?
C1B C2B C3B 119(2) . . ?
C3B C2B H2B 120.6 . . ?
C2B C3B H3B 119.5 . . ?
C4B C3B C2B 121(2) . . ?
C4B C3B H3B 119.5 . . ?
C3B C4B H4B 120.9 . . ?
C3B C4B C5B 118(2) . . ?
C5B C4B H4B 120.9 . . ?
N1B C5B C4B 120.7(17) . . ?
N1B C5B C6B 118.0(15) . . ?
C4B C5B C6B 121.3(16) . . ?
N2B C6B C5B 117.4(15) . . ?
N2B C6B C7B 123.2(16) . . ?
C7B C6B C5B 119.3(14) . . ?
C6B C7B H7B 121.9 . . ?
C8B C7B C6B 116.2(14) . . ?
C8B C7B H7B 121.9 . . ?
C7B C8B C16B 118.5(14) . . ?
C9B C8B C7B 119.0(15) . . ?
C9B C8B C16B 122.4(15) . . ?
C8B C9B H9B 119.7 . . ?
C10B C9B C8B 120.6(16) . . ?
C10B C9B H9B 119.7 . . ?
N2B C10B C11B 117.5(16) . . ?
C9B C10B N2B 120.6(16) . . ?
C9B C10B C11B 121.9(17) . . ?
N3B C11B C10B 115.8(16) . . ?
N3B C11B C12B 122.3(17) . . ?
C12B C11B C10B 121.8(17) . . ?
C11B C12B H12B 120.6 . . ?
C11B C12B C13B 118.8(19) . . ?
C13B C12B H12B 120.6 . . ?
C12B C13B H13B 120.5 . . ?
C14B C13B C12B 119(2) . . ?
C14B C13B H13B 120.5 . . ?
C13B C14B H14B 120.8 . . ?
C13B C14B C15B 118(2) . . ?
C15B C14B H14B 120.8 . . ?
N3B C15B C14B 124(2) . . ?
N3B C15B H15B 117.8 . . ?
C14B C15B H15B 117.8 . . ?
C17B C16B C8B 121.0(16) . . ?
C17B C16B C21B 120.1(17) . . ?
C21B C16B C8B 118.9(16) . . ?
C16B C17B H17B 120.1 . . ?
C16B C17B C18B 119.9(19) . . ?
C18B C17B H17B 120.1 . . ?
C17B C18B H18B 120.7 . . ?
C19B C18B C17B 119(2) . . ?
C19B C18B H18B 120.7 . . ?
C18B C19B H19B 118.5 . . ?
C18B C19B C20B 123(2) . . ?
C20B C19B H19B 118.5 . . ?
C19B C20B H20B 120.2 . . ?
C19B C20B C21B 120(2) . . ?
C21B C20B H20B 120.2 . . ?
C16B C21B C20B 118.8(18) . . ?
C16B C21B H21B 120.6 . . ?
C20B C21B H21B 120.6 . . ?
F1B C22B F2B 106.7(15) . . ?
F1B C22B F3B 107.7(16) . . ?
F1B C22B C23B 112.1(14) . . ?
F2B C22B C23B 109.6(15) . . ?
F3B C22B F2B 106.4(14) . . ?
F3B C22B C23B 113.9(15) . . ?
O1B C23B C22B 113.7(14) . . ?
O1B C23B C24B 126.9(17) . . ?
C24B C23B C22B 119.4(16) . . ?
C23B C24B H24B 120.2 . . ?
C23B C24B C25B 119.6(19) . . ?
C25B C24B H24B 120.2 . . ?
O2B C25B C24B 128.7(19) . . ?
O2B C25B C26B 115(2) . . ?
C24B C25B C26B 116(2) . . ?
F4B C26B F5B 104(3) . . ?
F4B C26B F6B 120(4) . . ?
F4B C26B C25B 114(4) . . ?
F5B C26B C25B 106(4) . . ?
F6B C26B F5B 98(5) . . ?
F6B C26B C25B 112(2) . . ?
F7B C27B F8B 113(3) . . ?
F7B C27B F9B 104(3) . . ?
F7B C27B C28B 116(2) . . ?
F8B C27B F9B 100(3) . . ?
F8B C27B C28B 113(3) . . ?
F9B C27B C28B 110(2) . . ?
O3B C28B C27B 109(3) . . ?
O3B C28B C29B 132(3) . . ?
C29B C28B C27B 119(2) . . ?
C28B C29B H29B 119.0 . . ?
C30B C29B C28B 122(3) . . ?
C30B C29B H29B 119.0 . . ?
O4B C30B C29B 129(3) . . ?
O4B C30B C31B 112(3) . . ?
C29B C30B C31B 119(3) . . ?
F10B C31B C30B 106(2) . . ?
F11B C31B F10B 102(3) . . ?
F11B C31B C30B 114(3) . . ?
F12B C31B F10B 110(3) . . ?
F12B C31B F11B 114(3) . . ?
F12B C31B C30B 110(3) . . ?
F13B C32B C33B 110.9(18) . . ?
F14B C32B F13B 109(3) . . ?
F14B C32B F15B 106(2) . . ?
F14B C32B C33B 116(3) . . ?
F15B C32B F13B 109(3) . . ?
F15B C32B C33B 105(2) . . ?
O5B C33B C32B 121(2) . . ?
O5B C33B C34B 123(2) . . ?
C34B C33B C32B 116(2) . . ?
C33B C34B H34B 119.8 . . ?
C35B C34B C33B 120(2) . . ?
C35B C34B H34B 119.8 . . ?
O6B C35B C34B 132(2) . . ?
O6B C35B C36B 112.3(17) . . ?
C34B C35B C36B 115.7(18) . . ?
F16B C36B C35B 112.1(18) . . ?
F17B C36B F16B 105.2(15) . . ?
F17B C36B C35B 106.4(15) . . ?
F18B C36B F16B 110.6(18) . . ?
F18B C36B F17B 110.5(17) . . ?
F18B C36B C35B 111.7(17) . . ?

loop_
_geom_torsion_atom_site_label_1
_geom_torsion_atom_site_label_2
_geom_torsion_atom_site_label_3
_geom_torsion_atom_site_label_4
_geom_torsion
_geom_torsion_site_symmetry_1
_geom_torsion_site_symmetry_2
_geom_torsion_site_symmetry_3
_geom_torsion_site_symmetry_4
_geom_torsion_publ_flag
Eu1C O1C C23C C22C 150.4(12) . . . . ?
Eu1C O1C C23C C24C -30(3) . . . . ?
Eu1C O2C C25C C24C 5(2) . . . . ?
Eu1C O2C C25C C26C -173.1(11) . . . . ?
Eu1C O3C C28C C27C 162.5(14) . . . . ?
Eu1C O3C C28C C29C -17(3) . . . . ?
Eu1C O4C C30C C29C 1(4) . . . . ?
Eu1C O4C C30C C31C -169.1(19) . . . . ?
Eu1C O5C C33C C32C -167.3(14) . . . . ?
Eu1C O5C C33C C34C 10(3) . . . . ?
Eu1C O6C C35C C34C -18(3) . . . . ?
Eu1C O6C C35C C36C 171.9(14) . . . . ?
Eu1C O6C C35C C36D 146.0(16) . . . . ?
Eu1C N1C C1C C2C -158.2(14) . . . . ?
Eu1C N1C C5C C4C 156.9(11) . . . . ?
Eu1C N1C C5C C6C -23.3(15) . . . . ?
Eu1C N2C C6C C5C -4.3(16) . . . . ?
Eu1C N2C C6C C7C 173.1(10) . . . . ?
Eu1C N2C C10C C9C -171.5(10) . . . . ?
Eu1C N2C C10C C11C 8.0(15) . . . . ?
Eu1C N3C C11C C10C -0.5(17) . . . . ?
Eu1C N3C C11C C12C 179.7(11) . . . . ?
Eu1C N3C C15C C14C -178.9(11) . . . . ?
F1C C22C C23C O1C -71(2) . . . . ?
F1C C22C C23C C24C 109(2) . . . . ?
F2C C22C C23C O1C 53(2) . . . . ?
F2C C22C C23C C24C -127(2) . . . . ?
F3C C22C C23C O1C 167.6(18) . . . . ?
F3C C22C C23C C24C -12(3) . . . . ?
F7C C27C C28C O3C 74(2) . . . . ?
F7C C27C C28C C29C -107(2) . . . . ?
F8C C27C C28C O3C -165(2) . . . . ?
F8C C27C C28C C29C 15(3) . . . . ?
F9C C27C C28C O3C -43(3) . . . . ?
F9C C27C C28C C29C 137(2) . . . . ?
F13C C32C C33C O5C -4(3) . . . . ?
F13C C32C C33C C34C 179(2) . . . . ?
F14C C32C C33C O5C 144(2) . . . . ?
F14C C32C C33C C34C -33(3) . . . . ?
F15C C32C C33C O5C -109(2) . . . . ?
F15C C32C C33C C34C 73(2) . . . . ?
O1C C23C C24C C25C 0(3) . . . . ?
O2C C25C C26C F4C 130.1(15) . . . . ?
O2C C25C C26C F5C -111.7(16) . . . . ?
O2C C25C C26C F6C 8(2) . . . . ?
O3C C28C C29C C30C -3(3) . . . . ?
O4C C30C C31C F10C -47(4) . . . . ?
O4C C30C C31C F11C 80(3) . . . . ?
O4C C30C C31C F12C -166(3) . . . . ?
O5C C33C C34C C35C 8(3) . . . . ?
O6C C35C C36C F16C -66(3) . . . . ?
O6C C35C C36C F17C -177(3) . . . . ?
O6C C35C C36C F18C 56(3) . . . . ?
O6C C35C C36D F16D 134(3) . . . . ?
O6C C35C C36D F17D 21(3) . . . . ?
O6C C35C C36D F18D -96(3) . . . . ?
N1C C1C C2C C3C 1(3) . . . . ?
N1C C5C C6C N2C 18.4(18) . . . . ?
N1C C5C C6C C7C -159.1(13) . . . . ?
N2C C6C C7C C8C -2(2) . . . . ?
N2C C10C C11C N3C -4.7(18) . . . . ?
N2C C10C C11C C12C 175.1(13) . . . . ?
N3C C11C C12C C13C -1(2) . . . . ?
C1C N1C C5C C4C -3(2) . . . . ?
C1C N1C C5C C6C 176.5(13) . . . . ?
C1C C2C C3C C4C -2(3) . . . . ?
C2C C3C C4C C5C 1(3) . . . . ?
C3C C4C C5C N1C 2(2) . . . . ?
C3C C4C C5C C6C -177.9(14) . . . . ?
C4C C5C C6C N2C -161.8(13) . . . . ?
C4C C5C C6C C7C 21(2) . . . . ?
C5C N1C C1C C2C 2(2) . . . . ?
C5C C6C C7C C8C 175.3(13) . . . . ?
C6C N2C C10C C9C 2.8(19) . . . . ?
C6C N2C C10C C11C -177.6(11) . . . . ?
C6C C7C C8C C9C 4(2) . . . . ?
C6C C7C C8C C16C -174.4(13) . . . . ?
C7C C8C C9C C10C -2(2) . . . . ?
C7C C8C C16C C17C 21(2) . . . . ?
C7C C8C C16C C21C -158.2(14) . . . . ?
C8C C9C C10C N2C -1(2) . . . . ?
C8C C9C C10C C11C 179.4(12) . . . . ?
C8C C16C C17C C18C 179.5(17) . . . . ?
C8C C16C C21C C20C -178.1(14) . . . . ?
C9C C8C C16C C17C -156.6(17) . . . . ?
C9C C8C C16C C21C 24(2) . . . . ?
C9C C10C C11C N3C 174.8(13) . . . . ?
C9C C10C C11C C12C -5(2) . . . . ?
C10C N2C C6C C5C -178.8(11) . . . . ?
C10C N2C C6C C7C -1(2) . . . . ?
C10C C11C C12C C13C 178.8(14) . . . . ?
C11C N3C C15C C14C -1(2) . . . . ?
C11C C12C C13C C14C 0(3) . . . . ?
C12C C13C C14C C15C 1(3) . . . . ?
C13C C14C C15C N3C 0(2) . . . . ?
C15C N3C C11C C10C -178.1(13) . . . . ?
C15C N3C C11C C12C 2(2) . . . . ?
C16C C8C C9C C10C 175.8(13) . . . . ?
C16C C17C C18C C19C -2(3) . . . . ?
C17C C16C C21C C20C 2(3) . . . . ?
C17C C18C C19C C20C 3(3) . . . . ?
C18C C19C C20C C21C -2(3) . . . . ?
C19C C20C C21C C16C -1(3) . . . . ?
C21C C16C C17C C18C -1(3) . . . . ?
C22C C23C C24C C25C -179.5(15) . . . . ?
C23C C24C C25C O2C 12(2) . . . . ?
C23C C24C C25C C26C -170.1(15) . . . . ?
C24C C25C C26C F4C -48(2) . . . . ?
C24C C25C C26C F5C 69.8(18) . . . . ?
C24C C25C C26C F6C -170.6(14) . . . . ?
C27C C28C C29C C30C 178(2) . . . . ?
C28C C29C C30C O4C 12(4) . . . . ?
C28C C29C C30C C31C -178(2) . . . . ?
C29C C30C C31C F10C 140(3) . . . . ?
C29C C30C C31C F11C -93(3) . . . . ?
C29C C30C C31C F12C 21(4) . . . . ?
C32C C33C C34C C35C -175.0(18) . . . . ?
C33C C34C C35C O6C -4(3) . . . . ?
C33C C34C C35C C36C 165.3(19) . . . . ?
C33C C34C C35C C36D -169.2(18) . . . . ?
C34C C35C C36C F16C 122(3) . . . . ?
C34C C35C C36C F17C 11(4) . . . . ?
C34C C35C C36C F18C -116(3) . . . . ?
C34C C35C C36D F16D -59(3) . . . . ?
C34C C35C C36D F17D -172(2) . . . . ?
C34C C35C C36D F18D 71(3) . . . . ?
Eu1A O1A C23A C22A -168.9(11) . . . . ?
Eu1A O1A C23A C24A 5(3) . . . . ?
Eu1A O2A C25A C24A -15(3) . . . . ?
Eu1A O2A C25A C26A 165.5(11) . . . . ?
Eu1A O3A C28A C27A 167.2(14) . . . . ?
Eu1A O3A C28A C29A -8(3) . . . . ?
Eu1A O4A C30A C29A 13(3) . . . . ?
Eu1A O4A C30A C31A -163.3(11) . . . . ?
Eu1A O5A C33A C32A -173.2(10) . . . . ?
Eu1A O5A C33A C34A 3(3) . . . . ?
Eu1A O6A C35A C34A -11(4) . . . . ?
Eu1A O6A C35A C36A 165.8(15) . . . . ?
Eu1A N1A C1A C2A -161.6(12) . . . . ?
Eu1A N1A C5A C4A 162.0(12) . . . . ?
Eu1A N1A C5A C6A -21.5(16) . . . . ?
Eu1A N2A C6A C5A -4.6(15) . . . . ?
Eu1A N2A C6A C7A 176.0(10) . . . . ?
Eu1A N2A C10A C9A -175.6(11) . . . . ?
Eu1A N2A C10A C11A 4.4(16) . . . . ?
Eu1A N3A C11A C10A -1.3(18) . . . . ?
Eu1A N3A C11A C12A 175.7(11) . . . . ?
Eu1A N3A C15A C14A -172.8(13) . . . . ?
F1A C22A C23A O1A -54(2) . . . . ?
F1A C22A C23A C24A 131.1(18) . . . . ?
F2A C22A C23A O1A -172.0(19) . . . . ?
F2A C22A C23A C24A 13(3) . . . . ?
F3A C22A C23A O1A 61(2) . . . . ?
F3A C22A C23A C24A -114(2) . . . . ?
F7A C27A C28A O3A 69(2) . . . . ?
F7A C27A C28A C29A -115(2) . . . . ?
F8A C27A C28A O3A -178(2) . . . . ?
F8A C27A C28A C29A -2(3) . . . . ?
F9A C27A C28A O3A -54(2) . . . . ?
F9A C27A C28A C29A 122(2) . . . . ?
F13A C32A C33A O5A -7(2) . . . . ?
F13A C32A C33A C34A 175.8(14) . . . . ?
F14A C32A C33A O5A 109.6(15) . . . . ?
F14A C32A C33A C34A -67.1(18) . . . . ?
F15A C32A C33A O5A -132.8(15) . . . . ?
F15A C32A C33A C34A 50.5(19) . . . . ?
O1A C23A C24A C25A 1(3) . . . . ?
O2A C25A C26A F4A 94.5(17) . . . . ?
O2A C25A C26A F5A -144.4(15) . . . . ?
O2A C25A C26A F6A -24(2) . . . . ?
O3A C28A C29A C30A -4(3) . . . . ?
O4A C30A C31A F10A -48(3) . . . . ?
O4A C30A C31A F11A 65(2) . . . . ?
O4A C30A C31A F12A -171.8(19) . . . . ?
O5A C33A C34A C35A 10(3) . . . . ?
O6A C35A C36A F16A -43(3) . . . . ?
O6A C35A C36A F17A 73(2) . . . . ?
O6A C35A C36A F18A -160(2) . . . . ?
N1A C1A C2A C3A 1(3) . . . . ?
N1A C5A C6A N2A 17.3(18) . . . . ?
N1A C5A C6A C7A -163.3(13) . . . . ?
N2A C6A C7A C8A -1(2) . . . . ?
N2A C10A C11A N3A -2.0(19) . . . . ?
N2A C10A C11A C12A -179.0(14) . . . . ?
N3A C11A C12A C13A 0(2) . . . . ?
C1A N1A C5A C4A 1(2) . . . . ?
C1A N1A C5A C6A 177.5(13) . . . . ?
C1A C2A C3A C4A -2(3) . . . . ?
C2A C3A C4A C5A 2(3) . . . . ?
C3A C4A C5A N1A -2(2) . . . . ?
C3A C4A C5A C6A -178.1(15) . . . . ?
C4A C5A C6A N2A -166.2(14) . . . . ?
C4A C5A C6A C7A 13(2) . . . . ?
C5A N1A C1A C2A -1(2) . . . . ?
C5A C6A C7A C8A 179.4(12) . . . . ?
C6A N2A C10A C9A 0(2) . . . . ?
C6A N2A C10A C11A -179.6(12) . . . . ?
C6A C7A C8A C9A 2(2) . . . . ?
C6A C7A C8A C16A -173.9(13) . . . . ?
C7A C8A C9A C10A -2(2) . . . . ?
C7A C8A C16A C17A 26(2) . . . . ?
C7A C8A C16A C21A -156.1(15) . . . . ?
C8A C9A C10A N2A 1(2) . . . . ?
C8A C9A C10A C11A -179.2(13) . . . . ?
C8A C16A C17A C18A 176.2(18) . . . . ?
C8A C16A C21A C20A -174.2(16) . . . . ?
C9A C8A C16A C17A -150.1(17) . . . . ?
C9A C8A C16A C21A 28(2) . . . . ?
C9A C10A C11A N3A 178.1(14) . . . . ?
C9A C10A C11A C12A 1(2) . . . . ?
C10A N2A C6A C5A 179.3(11) . . . . ?
C10A N2A C6A C7A -0.1(19) . . . . ?
C10A C11A C12A C13A 176.5(15) . . . . ?
C11A N3A C15A C14A 4(3) . . . . ?
C11A C12A C13A C14A -1(3) . . . . ?
C12A C13A C14A C15A 3(3) . . . . ?
C13A C14A C15A N3A -5(3) . . . . ?
C15A N3A C11A C10A -178.5(14) . . . . ?
C15A N3A C11A C12A -1(2) . . . . ?
C16A C8A C9A C10A 174.0(14) . . . . ?
C16A C17A C18A C19A -1(3) . . . . ?
C17A C16A C21A C20A 4(3) . . . . ?
C17A C18A C19A C20A 2(3) . . . . ?
C18A C19A C20A C21A 1(4) . . . . ?
C19A C20A C21A C16A -3(3) . . . . ?
C21A C16A C17A C18A -2(3) . . . . ?
C22A C23A C24A C25A 175.2(16) . . . . ?
C23A C24A C25A O2A 4(3) . . . . ?
C23A C24A C25A C26A -177.0(17) . . . . ?
C24A C25A C26A F4A -85.0(18) . . . . ?
C24A C25A C26A F5A 36(2) . . . . ?
C24A C25A C26A F6A 157.0(15) . . . . ?
C27A C28A C29A C30A -178.4(19) . . . . ?
C28A C29A C30A O4A 1(3) . . . . ?
C28A C29A C30A C31A 177.0(16) . . . . ?
C29A C30A C31A F10A 135(2) . . . . ?
C29A C30A C31A F11A -112(2) . . . . ?
C29A C30A C31A F12A 11(3) . . . . ?
C32A C33A C34A C35A -174.1(16) . . . . ?
C33A C34A C35A O6A -6(3) . . . . ?
C33A C34A C35A C36A 176.9(17) . . . . ?
C34A C35A C36A F16A 134.3(18) . . . . ?
C34A C35A C36A F17A -109(2) . . . . ?
C34A C35A C36A F18A 17(3) . . . . ?
Eu1B O1B C23B C22B 164.4(11) . . . . ?
Eu1B O1B C23B C24B -16(3) . . . . ?
Eu1B O2B C25B C24B 14(6) . . . . ?
Eu1B O2B C25B C26B -172(3) . . . . ?
Eu1B O3B C28B C27B 174.7(15) . . . . ?
Eu1B O3B C28B C29B -1(4) . . . . ?
Eu1B O4B C30B C29B -2(4) . . . . ?
Eu1B O4B C30B C31B 179.0(16) . . . . ?
Eu1B O5B C33B C32B -158.4(19) . . . . ?
Eu1B O5B C33B C34B 11(4) . . . . ?
Eu1B O6B C35B C34B -13(4) . . . . ?
Eu1B O6B C35B C36B 161.6(12) . . . . ?
Eu1B N1B C1B C2B -165.9(16) . . . . ?
Eu1B N1B C5B C4B 164.4(13) . . . . ?
Eu1B N1B C5B C6B -16(2) . . . . ?
Eu1B N2B C6B C5B -8(2) . . . . ?
Eu1B N2B C6B C7B 173.8(13) . . . . ?
Eu1B N2B C10B C9B -173.7(12) . . . . ?
Eu1B N2B C10B C11B 7.5(19) . . . . ?
Eu1B N3B C11B C10B 9(2) . . . . ?
Eu1B N3B C11B C12B -172.6(15) . . . . ?
Eu1B N3B C15B C14B 173(2) . . . . ?
F1B C22B C23B O1B -56(2) . . . . ?
F1B C22B C23B C24B 124.2(19) . . . . ?
F2B C22B C23B O1B 62.4(18) . . . . ?
F2B C22B C23B C24B -117.5(19) . . . . ?
F3B C22B C23B O1B -178.5(15) . . . . ?
F3B C22B C23B C24B 2(2) . . . . ?
F7B C27B C28B O3B 36(4) . . . . ?
F7B C27B C28B C29B -147(3) . . . . ?
F8B C27B C28B O3B 169(2) . . . . ?
F8B C27B C28B C29B -15(4) . . . . ?
F9B C27B C28B O3B -81(3) . . . . ?
F9B C27B C28B C29B 96(3) . . . . ?
F13B C32B C33B O5B 8(4) . . . . ?
F13B C32B C33B C34B -161(3) . . . . ?
F14B C32B C33B O5B 134(3) . . . . ?
F14B C32B C33B C34B -36(3) . . . . ?
F15B C32B C33B O5B -110(3) . . . . ?
F15B C32B C33B C34B 80(3) . . . . ?
O1B C23B C24B C25B -8(3) . . . . ?
O2B C25B C26B F4B 151(4) . . . . ?
O2B C25B C26B F5B -95(3) . . . . ?
O2B C25B C26B F6B 11(7) . . . . ?
O3B C28B C29B C30B -3(5) . . . . ?
O4B C30B C31B F10B -62(3) . . . . ?
O4B C30B C31B F11B 49(4) . . . . ?
O4B C30B C31B F12B 179(3) . . . . ?
O5B C33B C34B C35B 18(4) . . . . ?
O6B C35B C36B F16B -54(2) . . . . ?
O6B C35B C36B F17B 60(2) . . . . ?
O6B C35B C36B F18B -178.9(17) . . . . ?
N1B C1B C2B C3B 1(3) . . . . ?
N1B C5B C6B N2B 16(2) . . . . ?
N1B C5B C6B C7B -165.9(16) . . . . ?
N2B C6B C7B C8B -3(2) . . . . ?
N2B C10B C11B N3B -11(2) . . . . ?
N2B C10B C11B C12B 171.1(17) . . . . ?
N3B C11B C12B C13B -3(3) . . . . ?
C1B N1B C5B C4B 1(3) . . . . ?
C1B N1B C5B C6B -178.8(17) . . . . ?
C1B C2B C3B C4B 2(3) . . . . ?
C2B C3B C4B C5B -4(3) . . . . ?
C3B C4B C5B N1B 2(3) . . . . ?
C3B C4B C5B C6B -177.9(18) . . . . ?
C4B C5B C6B N2B -164.4(16) . . . . ?
C4B C5B C6B C7B 14(2) . . . . ?
C5B N1B C1B C2B -3(3) . . . . ?
C5B C6B C7B C8B 178.3(14) . . . . ?
C6B N2B C10B C9B 0(2) . . . . ?
C6B N2B C10B C11B -178.7(15) . . . . ?
C6B C7B C8B C9B 6(2) . . . . ?
C6B C7B C8B C16B -177.3(14) . . . . ?
C7B C8B C9B C10B -7(2) . . . . ?
C7B C8B C16B C17B -21(2) . . . . ?
C7B C8B C16B C21B 156.1(14) . . . . ?
C8B C9B C10B N2B 3(2) . . . . ?
C8B C9B C10B C11B -178.0(15) . . . . ?
C8B C16B C17B C18B 177.5(15) . . . . ?
C8B C16B C21B C20B -177.4(13) . . . . ?
C9B C8B C16B C17B 155.3(15) . . . . ?
C9B C8B C16B C21B -28(2) . . . . ?
C9B C10B C11B N3B 170.4(17) . . . . ?
C9B C10B C11B C12B -8(3) . . . . ?
C10B N2B C6B C5B 178.4(15) . . . . ?
C10B N2B C6B C7B 0(3) . . . . ?
C10B C11B C12B C13B 174.7(18) . . . . ?
C11B N3B C15B C14B -3(4) . . . . ?
C11B C12B C13B C14B 3(3) . . . . ?
C12B C13B C14B C15B -2(4) . . . . ?
C13B C14B C15B N3B 2(5) . . . . ?
C15B N3B C11B C10B -175(2) . . . . ?
C15B N3B C11B C12B 3(3) . . . . ?
C16B C8B C9B C10B 177.3(15) . . . . ?
C16B C17B C18B C19B 1(3) . . . . ?
C17B C16B C21B C20B 0(2) . . . . ?
C17B C18B C19B C20B -2(3) . . . . ?
C18B C19B C20B C21B 2(3) . . . . ?
C19B C20B C21B C16B -1(2) . . . . ?
C21B C16B C17B C18B 1(2) . . . . ?
C22B C23B C24B C25B 172(2) . . . . ?
C23B C24B C25B O2B 8(5) . . . . ?
C23B C24B C25B C26B -166(4) . . . . ?
C24B C25B C26B F4B -34(6) . . . . ?
C24B C25B C26B F5B 80(5) . . . . ?
C24B C25B C26B F6B -174(5) . . . . ?
C27B C28B C29B C30B -179(3) . . . . ?
C28B C29B C30B O4B 5(5) . . . . ?
C28B C29B C30B C31B -176(3) . . . . ?
C29B C30B C31B F10B 118(3) . . . . ?
C29B C30B C31B F11B -130(3) . . . . ?
C29B C30B C31B F12B -1(4) . . . . ?
C32B C33B C34B C35B -172(2) . . . . ?
C33B C34B C35B O6B -17(4) . . . . ?
C33B C34B C35B C36B 169(2) . . . . ?
C34B C35B C36B F16B 122(2) . . . . ?
C34B C35B C36B F17B -124(2) . . . . ?
C34B C35B C36B F18B -3(3) . . . . ?

_shelx_res_file                  
;
TITL khan1s_eu_a.res in Pca2(1)
    khan1s_eu.res
    created by SHELXL-2019/1 at 12:58:57 on 22-Aug-2023
REM Old TITL Khan1s_Eu in Pca2(1)
REM SHELXT solution in Pca2(1): R1 0.505, Rweak 0.082, Alpha 0.010
REM <I/s> 1.429 for 670 systematic absences, Orientation as input
REM Flack x = 0.500 ( 0.002 ) from 10803 Parsons' quotients
REM Formula found by SHELXT: C113 N2A O22 F40 Eu3
CELL 0.71073 17.6476 30.2731 22.4381 90 90 90
ZERR 12 0.0029 0.0047 0.0035 0 0 0
LATT -1
SYMM -X,-Y,0.5+Z
SYMM 0.5+X,-Y,+Z
SYMM 0.5-X,+Y,0.5+Z
SFAC C H Eu F N O
UNIT 432 216 12 216 36 72
RIGU
SADI F18D C36D F17D C36D F16D C36D F17C C36C F16C C36C F18C C36C
SADI C36C C35C C36D C35C
EADP C33C C34C C35C

L.S. 4
PLAN  5
SIZE 0.55 0.31 0.175
TEMP -173.15
CONF
BOND
list 4
MORE -1
BOND $H
fmap 2 53
acta
TWIN -1 0 0 0 -1 0 0 0 -1 2
REM <olex2.extras>
REM <HklSrc "%.\\Khan1s_Eu.hkl">
REM </olex2.extras>

WGHT    0.135300  157.574707
BASF   0.49206
FVAR       0.02265   0.60326
EU1C  3    0.641733    0.091585    0.713034    11.00000    0.02455    0.03976 =
         0.01557   -0.00425    0.00128   -0.00991
F1C   4    0.519328    0.021937    0.543283    11.00000    0.08110    0.12912 =
         0.06551    0.00551   -0.02029   -0.05737
F2C   4    0.528818    0.085183    0.502762    11.00000    0.08868    0.09531 =
         0.08947   -0.01461   -0.05335    0.01294
F3C   4    0.592465    0.035312    0.470892    11.00000    0.06093    0.14455 =
         0.04339   -0.05073   -0.00936    0.00003
F4C   4    0.848954    0.006980    0.556518    11.00000    0.04809    0.04345 =
         0.06179   -0.01549    0.01015   -0.00338
F5C   4    0.861948    0.075811    0.535547    11.00000    0.06248    0.06113 =
         0.04501    0.01533    0.02271   -0.00764
F6C   4    0.890429    0.051411    0.621868    11.00000    0.03706    0.06028 =
         0.04567   -0.00866   -0.00469   -0.00433
F7C   4    0.639379   -0.074496    0.642782    11.00000    0.11528    0.05368 =
         0.07039   -0.00271   -0.00994    0.00946
F8C   4    0.619531   -0.096382    0.732875    11.00000    0.09116    0.05863 =
         0.08387    0.00758    0.00463    0.01048
F9C   4    0.537771   -0.056294    0.690733    11.00000    0.06040    0.06466 =
         0.15095   -0.01435   -0.02298   -0.00238
F10C  4    0.865735    0.029158    0.819680    11.00000    0.08535    0.15981 =
         0.18013    0.05294   -0.07160   -0.01184
F11C  4    0.778646    0.012586    0.882763    11.00000    0.12705    0.18377 =
         0.07774    0.00324   -0.05997    0.01354
F12C  4    0.828834   -0.036254    0.832800    11.00000    0.11258    0.12524 =
         0.12027    0.01583   -0.05914    0.01583
F13C  4    0.517700   -0.014440    0.852877    11.00000    0.12354    0.05067 =
         0.06693    0.00898   -0.01366   -0.03966
F14C  4    0.575975    0.006727    0.931811    11.00000    0.13050    0.09443 =
         0.06222    0.04077   -0.02578   -0.05476
F15C  4    0.474784    0.031587    0.908659    11.00000    0.10361    0.09028 =
         0.14530    0.01011    0.04879   -0.03318
PART 1
F16C  4    0.726458    0.181014    0.881479    21.00000    0.12309    0.07578 =
         0.06065   -0.01543    0.00618   -0.05920
PART 2
F16D  4    0.633119    0.166908    0.949369   -21.00000    0.04467    0.04033 =
         0.01937   -0.01091   -0.00083   -0.01471
PART 1
F17C  4    0.649424    0.161048    0.951330    21.00000    0.14965    0.07942 =
         0.03377   -0.01240    0.00799   -0.04763
PART 2
F17D  4    0.697668    0.196049    0.878988   -21.00000    0.05400    0.03324 =
         0.03484   -0.00157    0.00092   -0.02153
PART 1
F18C  4    0.607677    0.206825    0.877365    21.00000    0.14021    0.04802 =
         0.04277   -0.01836    0.01832   -0.02767
PART 2
F18D  4    0.747751    0.141046    0.921610   -21.00000    0.05306    0.06538 =
         0.05449   -0.00377   -0.01248   -0.00457
PART 0
O1C   6    0.604582    0.085100    0.609427    11.00000    0.02929    0.03542 =
         0.02005   -0.00396   -0.00290   -0.00094
O2C   6    0.751922    0.073253    0.648026    11.00000    0.03342    0.05050 =
         0.02307   -0.00676   -0.00459   -0.00467
O3C   6    0.630030    0.014079    0.691334    11.00000    0.02768    0.03851 =
         0.02282   -0.00466    0.00276    0.00440
O4C   6    0.736925    0.054293    0.770316    11.00000    0.03075    0.07348 =
         0.02124    0.00573   -0.01476    0.00579
O5C   6    0.580574    0.052199    0.794480    11.00000    0.03573    0.03535 =
         0.02488   -0.00395   -0.00001   -0.01050
O6C   6    0.641630    0.136182    0.802069    11.00000    0.04470    0.04815 =
         0.01621   -0.00435    0.00271   -0.02642
N1C   5    0.497801    0.095247    0.698456    11.00000    0.02167    0.03493 =
         0.02250   -0.01242    0.01005   -0.00876
N2C   5    0.589993    0.166139    0.682232    11.00000    0.02267    0.03549 =
         0.01567   -0.00442    0.00300   -0.01384
N3C   5    0.737060    0.155812    0.708176    11.00000    0.02364    0.05076 =
         0.02200   -0.00183    0.00063   -0.01192
C1C   1    0.458528    0.059056    0.703168    11.00000    0.03262    0.03845 =
         0.02954   -0.00572    0.00472   -0.01196
AFIX  43
H1C   2    0.479406    0.035024    0.724885    11.00000   -1.20000
AFIX   0
C2C   1    0.386704    0.054107    0.677506    11.00000    0.03473    0.03904 =
         0.04813   -0.00803    0.00254   -0.01311
AFIX  43
H2C   2    0.358897    0.027455    0.682122    11.00000   -1.20000
AFIX   0
C3C   1    0.357640    0.088728    0.645579    11.00000    0.02958    0.04037 =
         0.04690   -0.01277    0.00440   -0.01171
AFIX  43
H3C   2    0.309850    0.086086    0.626419    11.00000   -1.20000
AFIX   0
C4C   1    0.398891    0.127916    0.641459    11.00000    0.02098    0.03155 =
         0.04072   -0.01337    0.00592   -0.00730
AFIX  43
H4C   2    0.379688    0.152566    0.620050    11.00000   -1.20000
AFIX   0
C5C   1    0.469468    0.129798    0.669851    11.00000    0.01982    0.03103 =
         0.02660   -0.01346    0.00781   -0.00881
C6C   1    0.515784    0.171305    0.669124    11.00000    0.02295    0.03405 =
         0.01737   -0.00663    0.00043   -0.00977
C7C   1    0.482594    0.212195    0.657948    11.00000    0.03117    0.03561 =
         0.01596   -0.00264    0.00116   -0.00945
AFIX  43
H7C   2    0.430440    0.213834    0.647699    11.00000   -1.20000
AFIX   0
C8C   1    0.525332    0.250566    0.661710    11.00000    0.04172    0.03254 =
         0.00969   -0.00353    0.00466   -0.01040
C9C   1    0.602055    0.245414    0.673469    11.00000    0.03941    0.03633 =
         0.01582   -0.00029    0.00496   -0.01262
AFIX  43
H9C   2    0.633938    0.270672    0.675061    11.00000   -1.20000
AFIX   0
C10C  1    0.633010    0.203361    0.683019    11.00000    0.03174    0.03714 =
         0.00669   -0.00639    0.00228   -0.01711
C11C  1    0.715840    0.196437    0.695287    11.00000    0.02927    0.04170 =
         0.01170   -0.00556   -0.00017   -0.01439
C12C  1    0.766596    0.231943    0.692679    11.00000    0.03500    0.04600 =
         0.02477   -0.00143   -0.00226   -0.01511
AFIX  43
H12C  2    0.750380    0.260895    0.682475    11.00000   -1.20000
AFIX   0
C13C  1    0.840609    0.222821    0.705556    11.00000    0.03198    0.06033 =
         0.02835   -0.00486   -0.00010   -0.01896
AFIX  43
H13C  2    0.876507    0.246180    0.704077    11.00000   -1.20000
AFIX   0
C14C  1    0.864722    0.182099    0.720245    11.00000    0.02526    0.06029 =
         0.01779   -0.00633   -0.00197   -0.01451
AFIX  43
H14C  2    0.916345    0.176539    0.729614    11.00000   -1.20000
AFIX   0
C15C  1    0.809406    0.147427    0.721197    11.00000    0.02186    0.05554 =
         0.02230   -0.00654   -0.00347   -0.01245
AFIX  43
H15C  2    0.824403    0.118213    0.731191    11.00000   -1.20000
AFIX   0
C16C  1    0.488129    0.295380    0.655172    11.00000    0.05007    0.02866 =
         0.02654   -0.00001    0.00143   -0.00763
C17C  1    0.412840    0.300982    0.664505    11.00000    0.04665    0.03643 =
         0.04017    0.00254    0.00696   -0.00579
AFIX  43
H17C  2    0.382739    0.276170    0.675064    11.00000   -1.20000
AFIX   0
C18C  1    0.378645    0.342078    0.659016    11.00000    0.05235    0.03779 =
         0.04409    0.00672    0.01390   -0.00109
AFIX  43
H18C  2    0.325581    0.345338    0.664621    11.00000   -1.20000
AFIX   0
C19C  1    0.423325    0.378156    0.645236    11.00000    0.05243    0.03973 =
         0.03884    0.01188    0.01219    0.00176
AFIX  43
H19C  2    0.400717    0.406602    0.643367    11.00000   -1.20000
AFIX   0
C20C  1    0.499091    0.374008    0.634237    11.00000    0.04930    0.03179 =
         0.02640    0.00391    0.00669   -0.00192
AFIX  43
H20C  2    0.528461    0.399137    0.623770    11.00000   -1.20000
AFIX   0
C21C  1    0.533692    0.331520    0.638635    11.00000    0.04345    0.03145 =
         0.02407   -0.00088   -0.00103   -0.00901
AFIX  43
H21C  2    0.586145    0.327728    0.630604    11.00000   -1.20000
AFIX   0
C22C  1    0.565832    0.051143    0.521052    11.00000    0.03200    0.06379 =
         0.02879   -0.01572   -0.00735   -0.00209
C23C  1    0.629290    0.063026    0.567384    11.00000    0.03296    0.03311 =
         0.01630   -0.00584   -0.00362    0.00002
C24C  1    0.701634    0.048169    0.556342    11.00000    0.03374    0.03685 =
         0.02436   -0.00644   -0.00232    0.00084
AFIX  43
H24C  2    0.711907    0.031481    0.521408    11.00000   -1.20000
AFIX   0
C25C  1    0.761057    0.057770    0.597178    11.00000    0.03736    0.01377 =
         0.02009    0.00507    0.00192   -0.01109
C26C  1    0.842317    0.047408    0.578596    11.00000    0.03455    0.03568 =
         0.03026    0.00067    0.00259   -0.01117
C27C  1    0.611253   -0.062582    0.697180    11.00000    0.05729    0.03954 =
         0.07464   -0.00348   -0.01330   -0.00095
C28C  1    0.649987   -0.018672    0.716115    11.00000    0.02806    0.04124 =
         0.04276   -0.00312    0.00573    0.00849
C29C  1    0.706166   -0.023273    0.763322    11.00000    0.04098    0.06298 =
         0.05442    0.00345   -0.01019    0.01123
AFIX  43
H29C  2    0.716171   -0.050911    0.781767    11.00000   -1.20000
AFIX   0
C30C  1    0.745518    0.016188    0.780412    11.00000    0.02741    0.07203 =
         0.03729    0.00091   -0.00654    0.00857
C31C  1    0.806904    0.006706    0.830249    11.00000    0.07985    0.11026 =
         0.08250    0.01382   -0.06091    0.00594
C32C  1    0.546903    0.017492    0.883156    11.00000    0.07994    0.04548 =
         0.03394    0.00753    0.00345   -0.03183
C33C  1    0.580761    0.056304    0.849770    11.00000    0.02967    0.03254 =
         0.01744   -0.00170    0.00440   -0.01457
C34C  1    0.609951    0.089816    0.884344    11.00000    0.02967    0.03254 =
         0.01744   -0.00170    0.00440   -0.01457
AFIX  43
H34C  2    0.612078    0.087093    0.926490    11.00000   -1.20000
AFIX   0
C35C  1    0.636137    0.127584    0.856245    11.00000    0.02967    0.03254 =
         0.01744   -0.00170    0.00440   -0.01457
PART 1
C36C  1    0.652535    0.172489    0.892717    21.00000    0.12098    0.04768 =
         0.03614   -0.01173    0.01247   -0.04465
PART 2
C36D  1    0.680914    0.156752    0.903689   -21.00000    0.04335    0.03025 =
         0.01690   -0.00370   -0.00178   -0.01773

PART 0
EU1A  3    0.665613    0.428227    0.291290    11.00000    0.03217    0.03364 =
         0.01296    0.00135    0.00137    0.01261
F1A   4    0.543164    0.437770    0.494147    11.00000    0.07361    0.08899 =
         0.04697   -0.00760    0.02683    0.01636
F2A   4    0.640346    0.424344    0.549412    11.00000    0.09579    0.15415 =
         0.02530   -0.00253    0.01791   -0.05251
F3A   4    0.590867    0.374726    0.495609    11.00000    0.08384    0.05298 =
         0.05475    0.00183    0.02476   -0.01851
F4A   4    0.871445    0.503925    0.443715    11.00000    0.05593    0.04623 =
         0.05895   -0.00681    0.00341   -0.01033
F5A   4    0.889291    0.437291    0.474063    11.00000    0.05777    0.06245 =
         0.03272    0.01367   -0.00818   -0.00662
F6A   4    0.913107    0.454441    0.383820    11.00000    0.03968    0.05844 =
         0.02671    0.00305   -0.00183    0.00154
F7A   4    0.625190    0.583850    0.371525    11.00000    0.15741    0.05107 =
         0.06050   -0.00629    0.02870    0.02254
F8A   4    0.618059    0.615840    0.289891    11.00000    0.06387    0.03526 =
         0.06797    0.00438    0.01770    0.00393
F9A   4    0.533052    0.568351    0.309086    11.00000    0.05308    0.03667 =
         0.17034    0.01731    0.03690    0.01119
F10A  4    0.868008    0.510672    0.174941    11.00000    0.04208    0.15060 =
         0.06180    0.01763    0.01828    0.01162
F11A  4    0.777018    0.508153    0.117704    11.00000    0.06172    0.12327 =
         0.03153    0.01503    0.01649   -0.02747
F12A  4    0.805463    0.570211    0.159676    11.00000    0.09085    0.09668 =
         0.08308    0.01854    0.05403   -0.01024
F13A  4    0.513095    0.517622    0.149471    11.00000    0.03716    0.03628 =
         0.03737    0.00125    0.00299    0.01567
F14A  4    0.597091    0.511786    0.081078    11.00000    0.05215    0.04284 =
         0.04434    0.02212    0.01451    0.01680
F15A  4    0.498681    0.470763    0.079275    11.00000    0.04587    0.04957 =
         0.05351   -0.00459   -0.03043    0.01685
F16A  4    0.766419    0.337409    0.130233    11.00000    0.06939    0.06076 =
         0.03650   -0.00394    0.01007    0.04127
F17A  4    0.657759    0.311843    0.116832    11.00000    0.07173    0.04499 =
         0.04894   -0.00391    0.00224    0.02592
F18A  4    0.703312    0.358918    0.053941    11.00000    0.10154    0.06615 =
         0.02149   -0.00068    0.01316    0.04164
O1A   6    0.627032    0.424906    0.394706    11.00000    0.03917    0.03106 =
         0.01600   -0.00168    0.00370    0.00111
O2A   6    0.769188    0.452837    0.356092    11.00000    0.02839    0.03789 =
         0.01715    0.00209    0.00265    0.00777
O3A   6    0.635621    0.502579    0.314526    11.00000    0.02480    0.03690 =
         0.02131    0.00260    0.00742    0.00357
O4A   6    0.750822    0.474840    0.232433    11.00000    0.02318    0.05460 =
         0.02227    0.00143    0.00492    0.00950
O5A   6    0.597250    0.461089    0.205943    11.00000    0.02826    0.03658 =
         0.02149    0.00073   -0.00277    0.00970
O6A   6    0.674210    0.382014    0.204600    11.00000    0.05505    0.03633 =
         0.01861    0.00086   -0.00119    0.02172
N1A   5    0.521531    0.417356    0.301391    11.00000    0.02903    0.03158 =
         0.02065   -0.00361   -0.00141    0.00457
N2A   5    0.622341    0.349929    0.320790    11.00000    0.03334    0.02625 =
         0.01608   -0.00229   -0.00578    0.00430
N3A   5    0.768912    0.368285    0.299993    11.00000    0.03357    0.03209 =
         0.02841    0.00114    0.00298    0.01257
C1A   1    0.475512    0.452943    0.295944    11.00000    0.02799    0.02767 =
         0.03609   -0.00254   -0.00451    0.01117
AFIX  43
H1A   2    0.494499    0.478862    0.277322    11.00000   -1.20000
AFIX   0
C2A   1    0.401428    0.452668    0.316762    11.00000    0.03257    0.03491 =
         0.03301   -0.01010   -0.00706    0.00756
AFIX  43
H2A   2    0.370137    0.477948    0.311903    11.00000   -1.20000
AFIX   0
C3A   1    0.374047    0.415979    0.344125    11.00000    0.02926    0.03422 =
         0.05072   -0.00727   -0.00538    0.00690
AFIX  43
H3A   2    0.323920    0.415349    0.359536    11.00000   -1.20000
AFIX   0
C4A   1    0.421651    0.378998    0.349076    11.00000    0.03154    0.02688 =
         0.04850   -0.00810   -0.00202    0.00017
AFIX  43
H4A   2    0.403683    0.352513    0.366855    11.00000   -1.20000
AFIX   0
C5A   1    0.495458    0.381640    0.327615    11.00000    0.02984    0.02698 =
         0.02043   -0.00680   -0.00884    0.00352
C6A   1    0.548030    0.341844    0.330461    11.00000    0.03789    0.02586 =
         0.00853   -0.00464   -0.00244    0.00394
C7A   1    0.520694    0.299388    0.342970    11.00000    0.03395    0.02440 =
         0.02312   -0.00550   -0.00072   -0.00091
AFIX  43
H7A   2    0.468310    0.294682    0.350373    11.00000   -1.20000
AFIX   0
C8A   1    0.570683    0.264756    0.344362    11.00000    0.04088    0.02385 =
         0.01977   -0.00477   -0.00141    0.00196
C9A   1    0.647014    0.273908    0.335339    11.00000    0.04035    0.02459 =
         0.02438   -0.00151   -0.00114    0.00457
AFIX  43
H9A   2    0.683193    0.250722    0.337405    11.00000   -1.20000
AFIX   0
C10A  1    0.670280    0.315952    0.323542    11.00000    0.03325    0.03181 =
         0.01193    0.00002   -0.00396    0.00557
C11A  1    0.752416    0.326541    0.312867    11.00000    0.03542    0.03223 =
         0.02194   -0.00197   -0.00477    0.00864
C12A  1    0.807316    0.294618    0.313494    11.00000    0.03799    0.03949 =
         0.02478    0.00021   -0.00771    0.01211
AFIX  43
H12A  2    0.794705    0.264935    0.323001    11.00000   -1.20000
AFIX   0
C13A  1    0.883015    0.306209    0.299862    11.00000    0.03826    0.04622 =
         0.03487   -0.00270   -0.00503    0.01166
AFIX  43
H13A  2    0.921973    0.284557    0.300499    11.00000   -1.20000
AFIX   0
C14A  1    0.899006    0.348885    0.285837    11.00000    0.03726    0.04665 =
         0.02862   -0.00864    0.00292    0.00681
AFIX  43
H14A  2    0.948754    0.357339    0.274368    11.00000   -1.20000
AFIX   0
C15A  1    0.841654    0.379557    0.288601    11.00000    0.03641    0.04442 =
         0.02167   -0.00568   -0.00111    0.00390
AFIX  43
H15A  2    0.853561    0.409799    0.282273    11.00000   -1.20000
AFIX   0
C16A  1    0.543058    0.218865    0.351450    11.00000    0.04449    0.02633 =
         0.02285   -0.00504    0.00217    0.00030
C17A  1    0.471443    0.207227    0.333806    11.00000    0.05548    0.03352 =
         0.04284   -0.00139   -0.00856   -0.00821
AFIX  43
H17A  2    0.438294    0.229411    0.319077    11.00000   -1.20000
AFIX   0
C18A  1    0.445646    0.163203    0.336930    11.00000    0.06758    0.03303 =
         0.04986   -0.00601   -0.01285   -0.01726
AFIX  43
H18A  2    0.395682    0.155367    0.325244    11.00000   -1.20000
AFIX   0
C19A  1    0.498511    0.130550    0.358674    11.00000    0.07051    0.03017 =
         0.05794    0.00632   -0.00261   -0.00978
AFIX  43
H19A  2    0.483960    0.100368    0.360509    11.00000   -1.20000
AFIX   0
C20A  1    0.567493    0.142594    0.376135    11.00000    0.07009    0.03236 =
         0.04848   -0.00631    0.00403   -0.00472
AFIX  43
H20A  2    0.601225    0.120379    0.389935    11.00000   -1.20000
AFIX   0
C21A  1    0.592759    0.186283    0.375178    11.00000    0.04586    0.02831 =
         0.02662   -0.00309    0.00584    0.00272
AFIX  43
H21A  2    0.641478    0.194006    0.389867    11.00000   -1.20000
AFIX   0
C22A  1    0.610366    0.414958    0.497327    11.00000    0.05391    0.05126 =
         0.02237   -0.00330    0.02306   -0.00550
C23A  1    0.659324    0.429047    0.444452    11.00000    0.03763    0.03530 =
         0.01151   -0.00493    0.00281   -0.00630
C24A  1    0.732717    0.440737    0.456401    11.00000    0.04295    0.05567 =
         0.01460    0.00716   -0.00132   -0.01307
AFIX  43
H24A  2    0.749591    0.441963    0.496571    11.00000   -1.20000
AFIX   0
C25A  1    0.783484    0.450954    0.410122    11.00000    0.03687    0.02084 =
         0.01940    0.00261    0.00558    0.00376
C26A  1    0.865156    0.461251    0.428641    11.00000    0.04328    0.04379 =
         0.02192    0.00619   -0.00084   -0.00286
C27A  1    0.604913    0.576873    0.314336    11.00000    0.06317    0.03522 =
         0.06592    0.00405    0.04035    0.01162
C28A  1    0.653431    0.538742    0.290491    11.00000    0.02331    0.03004 =
         0.02274   -0.00074   -0.00198    0.00149
C29A  1    0.703785    0.547389    0.245466    11.00000    0.03048    0.04523 =
         0.03291    0.01069    0.00880    0.00418
AFIX  43
H29A  2    0.708604    0.576670    0.230718    11.00000   -1.20000
AFIX   0
C30A  1    0.748643    0.513350    0.220668    11.00000    0.02221    0.05224 =
         0.02027    0.00904    0.00073    0.00545
C31A  1    0.801074    0.527251    0.167070    11.00000    0.03318    0.09190 =
         0.02903    0.01391    0.00990   -0.00574
C32A  1    0.547280    0.488480    0.115808    11.00000    0.02684    0.03189 =
         0.02026    0.00313   -0.00027    0.01180
C33A  1    0.592245    0.454340    0.152401    11.00000    0.02036    0.02770 =
         0.01748    0.00140    0.00070    0.00239
C34A  1    0.628122    0.418677    0.120325    11.00000    0.03590    0.04307 =
         0.01328   -0.00804    0.00526    0.00628
AFIX  43
H34A  2    0.627466    0.418475    0.077991    11.00000   -1.20000
AFIX   0
C35A  1    0.663575    0.384677    0.151090    11.00000    0.04974    0.03476 =
         0.00915   -0.00046    0.00120    0.01944
C36A  1    0.695144    0.348275    0.112591    11.00000    0.06999    0.04190 =
         0.02740   -0.00740    0.00329    0.02485

EU1B  3    0.195218    0.246314    0.508506    11.00000    0.02899    0.02943 =
         0.02727   -0.01091    0.00477   -0.00501
F1B   4    0.249815    0.343626    0.339729    11.00000    0.04791    0.04133 =
         0.05660   -0.00352    0.00355   -0.00312
F2B   4    0.323782    0.290720    0.314004    11.00000    0.03682    0.04838 =
         0.04071   -0.00941    0.00961   -0.00654
F3B   4    0.221991    0.303566    0.264741    11.00000    0.05926    0.06362 =
         0.04173    0.00354    0.00086   -0.00954
F4B   4    0.029899    0.193596    0.303678    11.00000    0.23518    0.26636 =
         0.05089   -0.00678   -0.02893   -0.18614
F5B   4    0.114792    0.147485    0.315090    11.00000    0.28988    0.19210 =
         0.08861   -0.05113    0.01412   -0.17407
F6B   4    0.036068    0.152447    0.379583    11.00000    0.25028    0.23801 =
         0.04995   -0.01462   -0.00445   -0.20445
F7B   4   -0.008181    0.333301    0.409451    11.00000    0.07727    0.16848 =
         0.07519    0.01542   -0.01934    0.02714
F8B   4   -0.104697    0.306867    0.459763    11.00000    0.06419    0.18981 =
         0.10957   -0.00179   -0.01714    0.03049
F9B   4   -0.031172    0.351000    0.496897    11.00000    0.13748    0.13903 =
         0.09817   -0.01712   -0.01609    0.05081
F10B  4   -0.001843    0.131955    0.546515    11.00000    0.06363    0.10522 =
         0.08557   -0.00899    0.01383   -0.03487
F11B  4    0.005111    0.161641    0.629878    11.00000    0.08002    0.17271 =
         0.09300   -0.00644    0.00448    0.00246
F12B  4   -0.088413    0.176753    0.576244    11.00000    0.07702    0.14878 =
         0.06544    0.00180    0.02121   -0.01897
F13B  4    0.026463    0.341240    0.626760    11.00000    0.11439    0.15687 =
         0.05984   -0.00669    0.00176    0.07428
F14B  4    0.014054    0.297810    0.699515    11.00000    0.11292    0.17530 =
         0.07011   -0.00748    0.02946    0.00957
F15B  4    0.098891    0.342560    0.702799    11.00000    0.10782    0.11476 =
         0.07864   -0.02919   -0.02170    0.03748
F16B  4    0.233818    0.151042    0.684984    11.00000    0.06016    0.05178 =
         0.13049   -0.01544    0.02197   -0.00861
F17B  4    0.310383    0.202826    0.709273    11.00000    0.03060    0.06459 =
         0.05076   -0.01483    0.00686   -0.00552
F18B  4    0.203873    0.197440    0.753636    11.00000    0.04684    0.10869 =
         0.05019   -0.00141    0.01551    0.00071
O1B   6    0.235607    0.271355    0.413624    11.00000    0.02826    0.03465 =
         0.03129   -0.00868   -0.00063   -0.00253
O2B   6    0.132389    0.205074    0.428030    11.00000    0.06066    0.05321 =
         0.02609   -0.02143    0.01362   -0.02444
O3B   6    0.089031    0.287343    0.474595    11.00000    0.04087    0.05233 =
         0.03624   -0.01363   -0.00386    0.00691
O4B   6    0.092963    0.204842    0.546701    11.00000    0.04045    0.04768 =
         0.03820   -0.01052    0.01292   -0.00851
O5B   6    0.136770    0.291907    0.588386    11.00000    0.04045    0.05791 =
         0.03255   -0.01205   -0.00068    0.00635
O6B   6    0.236282    0.222207    0.605757    11.00000    0.03265    0.05869 =
         0.03623   -0.00218    0.00981    0.00413
N1B   5    0.269928    0.318553    0.518885    11.00000    0.04378    0.03472 =
         0.03928   -0.01449   -0.00407   -0.00566
N2B   5    0.341100    0.239842    0.501188    11.00000    0.03007    0.04138 =
         0.01709   -0.00416   -0.00182   -0.00642
N3B   5    0.249028    0.168214    0.498719    11.00000    0.04423    0.03753 =
         0.05790   -0.00946    0.01345   -0.00634
C1B   1    0.232182    0.356695    0.519958    11.00000    0.05908    0.04197 =
         0.05357   -0.01279   -0.00928    0.00209
AFIX  43
H1B   2    0.178887    0.356636    0.525919    11.00000   -1.20000
AFIX   0
C2B   1    0.270473    0.396920    0.512361    11.00000    0.05642    0.04941 =
         0.05214   -0.00751   -0.01079    0.00258
AFIX  43
H2B   2    0.243701    0.424122    0.513880    11.00000   -1.20000
AFIX   0
C3B   1    0.349152    0.396293    0.502460    11.00000    0.05506    0.03747 =
         0.04798   -0.00893   -0.01539   -0.00589
AFIX  43
H3B   2    0.375829    0.423400    0.498609    11.00000   -1.20000
AFIX   0
C4B   1    0.386898    0.358274    0.498391    11.00000    0.05226    0.04061 =
         0.04126   -0.00157   -0.01008   -0.00484
AFIX  43
H4B   2    0.439520    0.357870    0.489480    11.00000   -1.20000
AFIX   0
C5B   1    0.345694    0.317848    0.507876    11.00000    0.03972    0.04034 =
         0.02189   -0.00617   -0.01006   -0.00702
C6B   1    0.383741    0.274937    0.506102    11.00000    0.03487    0.03907 =
         0.02514    0.00142   -0.00744   -0.00666
C7B   1    0.465669    0.273182    0.508259    11.00000    0.03998    0.03313 =
         0.02590   -0.01206   -0.01993   -0.00667
AFIX  43
H7B   2    0.495729    0.299191    0.509766    11.00000   -1.20000
AFIX   0
C8B   1    0.498464    0.230467    0.507995    11.00000    0.03708    0.04247 =
         0.01364   -0.00229    0.00496    0.00219
C9B   1    0.451264    0.193499    0.499580    11.00000    0.04024    0.04164 =
         0.01596   -0.00609   -0.00393    0.00119
AFIX  43
H9B   2    0.473126    0.165015    0.495115    11.00000   -1.20000
AFIX   0
C10B  1    0.373997    0.198232    0.497768    11.00000    0.03721    0.04142 =
         0.02737   -0.00361    0.00268    0.00016
C11B  1    0.322919    0.159969    0.490940    11.00000    0.04183    0.03878 =
         0.02998   -0.00131    0.00162   -0.00323
C12B  1    0.349908    0.118497    0.479212    11.00000    0.03903    0.03811 =
         0.05027   -0.00703   -0.00190   -0.00160
AFIX  43
H12B  2    0.402310    0.113830    0.471841    11.00000   -1.20000
AFIX   0
C13B  1    0.298388    0.082682    0.478255    11.00000    0.05373    0.03961 =
         0.05599   -0.00238    0.00039   -0.00905
AFIX  43
H13B  2    0.315978    0.053405    0.471864    11.00000   -1.20000
AFIX   0
C14B  1    0.224732    0.090627    0.486459    11.00000    0.05378    0.03728 =
         0.08134   -0.01140    0.00835   -0.01366
AFIX  43
H14B  2    0.188720    0.067337    0.484733    11.00000   -1.20000
AFIX   0
C15B  1    0.202197    0.133420    0.497491    11.00000    0.05595    0.03706 =
         0.10478   -0.00897    0.01382   -0.01300
AFIX  43
H15B  2    0.149904    0.138597    0.504715    11.00000   -1.20000
AFIX   0
C16B  1    0.583735    0.226560    0.512961    11.00000    0.03645    0.04022 =
         0.01826   -0.01524    0.00088    0.00031
C17B  1    0.630360    0.261706    0.498775    11.00000    0.04447    0.04300 =
         0.02962   -0.01403    0.00239   -0.00581
AFIX  43
H17B  2    0.609161    0.288452    0.484201    11.00000   -1.20000
AFIX   0
C18B  1    0.709299    0.257795    0.505962    11.00000    0.04386    0.06099 =
         0.02985   -0.01655   -0.00186   -0.01092
AFIX  43
H18B  2    0.741889    0.281813    0.496716    11.00000   -1.20000
AFIX   0
C19B  1    0.737229    0.220005    0.525850    11.00000    0.04847    0.06669 =
         0.04134   -0.01540    0.00540    0.00152
AFIX  43
H19B  2    0.790643    0.217132    0.529409    11.00000   -1.20000
AFIX   0
C20B  1    0.692651    0.184839    0.541541    11.00000    0.04088    0.06088 =
         0.01752   -0.01107   -0.00071    0.00871
AFIX  43
H20B  2    0.714979    0.158671    0.556960    11.00000   -1.20000
AFIX   0
C21B  1    0.614597    0.187703    0.534752    11.00000    0.04156    0.04800 =
         0.01267   -0.01155   -0.00075    0.00390
AFIX  43
H21B  2    0.582932    0.163457    0.544865    11.00000   -1.20000
AFIX   0
C22B  1    0.250100    0.302829    0.319360    11.00000    0.03888    0.04084 =
         0.03032   -0.00230    0.00785   -0.00214
C23B  1    0.209572    0.271209    0.361057    11.00000    0.02459    0.03824 =
         0.02562   -0.01099    0.00630    0.00045
C24B  1    0.151277    0.246257    0.339911    11.00000    0.03909    0.07298 =
         0.02236   -0.01814    0.01283   -0.02205
AFIX  43
H24B  2    0.131935    0.251268    0.300983    11.00000   -1.20000
AFIX   0
C25B  1    0.119877    0.213008    0.376085    11.00000    0.10255    0.10825 =
         0.02357   -0.01499   -0.00225   -0.07551
C26B  1    0.066247    0.178270    0.343854    11.00000    0.23005    0.21039 =
         0.02739   -0.02240   -0.00359   -0.17643
C27B  1   -0.031136    0.316616    0.459777    11.00000    0.05794    0.12387 =
         0.06083   -0.00559   -0.00855    0.03769
C28B  1    0.018000    0.278977    0.485785    11.00000    0.03828    0.10433 =
         0.04338   -0.01757   -0.01103    0.00512
C29B  1   -0.017272    0.244672    0.518740    11.00000    0.05798    0.10556 =
         0.06627   -0.01274    0.00303    0.00028
AFIX  43
H29B  2   -0.070759    0.245059    0.523494    11.00000   -1.20000
AFIX   0
C30B  1    0.024982    0.209827    0.544788    11.00000    0.04356    0.09613 =
         0.05874   -0.01805    0.00857   -0.00698
C31B  1   -0.019809    0.170292    0.578081    11.00000    0.06690    0.10162 =
         0.08142   -0.01004    0.01443   -0.03391
C32B  1    0.062045    0.317057    0.667661    11.00000    0.07165    0.09840 =
         0.02539   -0.01646    0.00097    0.03537
C33B  1    0.120983    0.287928    0.639316    11.00000    0.05781    0.07491 =
         0.03332   -0.00629   -0.00265    0.01061
C34B  1    0.146603    0.250912    0.674942    11.00000    0.03723    0.07604 =
         0.03082   -0.00643    0.00515    0.00664
AFIX  43
H34B  2    0.121907    0.244245    0.711471    11.00000   -1.20000
AFIX   0
C35B  1    0.204072    0.226399    0.656927    11.00000    0.03010    0.06008 =
         0.04406   -0.00872    0.01047   -0.00828
C36B  1    0.236594    0.193529    0.704074    11.00000    0.02925    0.04562 =
         0.04694   -0.00127    0.00895   -0.00608
HKLF 4


REM  khan1s_eu_a.res in Pca2(1)
REM wR2 = 0.2444, GooF = S = 1.079, Restrained GooF = 1.072 for all data
REM R1 = 0.0954 for 28144 Fo > 4sig(Fo) and 0.1048 for all 30923 data
REM 1755 parameters refined using 1907 restraints

END

WGHT      0.1354    157.5213

REM Highest difference peak 10.828,  deepest hole -2.820,  1-sigma level  0.265
Q1    1   0.6629  0.0643  0.7169  11.00000  0.05   10.83
Q2    1   0.6426  0.4025  0.2921  11.00000  0.05    9.48
Q3    1   0.1963  0.2577  0.4996  11.00000  0.05    3.98
Q4    1   0.3031  0.2592  0.5826  11.00000  0.05    2.98
Q5    1   0.6392  0.4018  0.1368  11.00000  0.05    2.32
;
_shelx_res_checksum              536
_shelx_hkl_file                  
;
  -1   0   0    0.00    0.00
  -2   0   0   58.88    1.83
  -3   0   0    0.04    0.02
  -4   0   0  108.31    3.38
   5   0   0    0.07    0.03
  -5   0   0    0.06    0.03
  -6   0   0   70.10    2.20
   6   0   0   70.95    2.19
   6   0   0   68.97    2.20
   7   0   0   -0.05    0.03
  -7   0   0    0.01    0.04
   7   0   0   -0.05    0.04
   8   0   0  203.27    6.12
   8   0   0  199.55    6.13
  -8   0   0  192.27    6.13
   8   0   0  191.79    6.13
   9   0   0    0.34    0.06
   9   0   0    0.50    0.07
  10   0   0    0.24    0.07
 -10   0   0    0.23    0.07
  10   0   0    0.21    0.06
  10   0   0    0.26    0.06
  11   0   0    0.27    0.07
  11   0   0    0.33    0.07
 -11   0   0    0.34    0.08
  11   0   0    0.42    0.08
 -12   0   0    0.72    0.11
  12   0   0    0.71    0.10
  12   0   0    0.66    0.09
  12   0   0    0.73    0.09
  13   0   0    0.09    0.07
  13   0   0    0.02    0.09
 -13   0   0   -0.12    0.08
  14   0   0    0.49    0.10
  14   0   0    0.42    0.12
 -14   0   0    0.39    0.11
  15   0   0    0.34    0.09
 -15   0   0    0.20    0.11
  15   0   0    0.34    0.11
  16   0   0   -0.14    0.10
  16   0   0    0.12    0.09
  17   0   0    0.30    0.11
  17   0   0    0.53    0.15
  18   0   0   11.55    0.50
  19   0   0    0.23    0.15
  20   0   0    5.67    0.34
  21   0   0    0.52    0.20
  22   0   0    0.18    0.20
  23   0   0   -0.01    0.22
   0   0  -1    0.03    0.00
  -1   0   1    0.03    0.00
   1   0   1    0.04    0.01
  -1   0  -1    0.01    0.01
  -2   0   1   26.40    0.81
   2   0   1   25.95    0.81
  -2   0  -1   25.24    0.81
  -3   0  -1    0.04    0.02
  -3   0   1    0.06    0.02
  -4   0  -1   39.06    1.24
  -4   0   1   39.52    1.24
  -5   0  -1    0.11    0.03
   5   0  -1    0.18    0.04
   5   0   1    0.10    0.03
  -5   0   1    0.15    0.03
   5   0   1    0.19    0.03
  -6   0  -1   50.22    1.61
  -6   0   1   51.90    1.60
   6   0  -1   51.18    1.60
   6   0   1   51.94    1.60
   6   0  -1   49.91    1.61
   6   0   1   50.18    1.61
   7   0   1   -0.04    0.04
  -7   0  -1   -0.06    0.04
   7   0  -1    0.03    0.03
   7   0  -1    0.03    0.04
  -7   0   1    0.04    0.04
   7   0   1   -0.04    0.03
   8   0   1   18.38    0.61
   8   0   1   18.33    0.61
   8   0  -1   18.78    0.62
  -8   0   1   19.09    0.61
   8   0   1   17.37    0.60
  -8   0  -1   18.44    0.61
   8   0  -1   17.72    0.60
  -9   0  -1    0.34    0.07
  -9   0   1    0.30    0.07
   9   0   1    0.26    0.05
   9   0  -1    0.42    0.07
   9   0  -1    0.22    0.05
   9   0   1    0.17    0.06
   9   0  -1    0.40    0.06
  10   0  -1   24.40    0.82
  10   0   1   24.51    0.84
 -10   0  -1   26.19    0.84
  10   0   1   25.11    0.83
  10   0  -1   25.55    0.82
  10   0  -1   24.80    0.84
 -10   0   1   26.61    0.84
  10   0   1   24.44    0.83
 -11   0   1    0.56    0.08
  11   0  -1    0.26    0.07
  11   0   1    0.60    0.09
  11   0   1    0.45    0.08
 -12   0   1   10.10    0.39
  12   0  -1   10.64    0.38
 -12   0  -1   10.62    0.40
  12   0  -1   10.19    0.37
  12   0   1   10.76    0.41
  12   0   1   10.38    0.38
  12   0  -1   10.75    0.41
  12   0   1   10.58    0.39
  13   0  -1    0.00    0.07
 -13   0  -1   -0.06    0.08
  13   0  -1    0.07    0.09
 -13   0   1    0.01    0.08
  13   0   1    0.06    0.07
  13   0   1    0.02    0.08
  13   0   1    0.05    0.07
  14   0   1    8.14    0.35
  14   0  -1    8.26    0.33
  14   0   1    8.21    0.33
 -14   0   1    8.30    0.35
 -14   0  -1    8.36    0.36
  14   0  -1    8.89    0.36
  15   0  -1    0.43    0.13
  15   0   1    0.40    0.09
 -15   0   1    0.32    0.11
  15   0   1    0.52    0.13
 -15   0  -1    0.38    0.12
  16   0   1   15.64    0.60
  16   0  -1   15.86    0.58
 -16   0  -1   16.05    0.61
  16   0  -1   17.14    0.62
  16   0   1   15.53    0.58
  17   0  -1    0.22    0.12
  17   0  -1    0.29    0.14
  17   0   1    0.25    0.12
  17   0   1    0.07    0.14
  18   0   1    0.11    0.13
  18   0  -1   -0.13    0.14
  18   0   1    0.05    0.11
  19   0   1    0.21    0.15
  19   0  -1    0.37    0.16
  20   0   1    8.75    0.46
  20   0  -1    9.55    0.46
  21   0   1    0.80    0.19
  21   0  -1    1.04    0.21
  22   0   1    3.72    0.31
  22   0  -1    3.53    0.33
  23   0   1    0.49    0.22
  23   0  -1    0.47    0.23
   0   0   2   59.14    1.84
   0   0  -2   58.65    1.83
  -1   0   2    0.09    0.01
   1   0   2    0.11    0.02
  -1   0  -2    0.08    0.01
  -2   0  -2   18.76    0.60
  -2   0   2   18.45    0.59
   2   0   2   19.16    0.60
  -3   0  -2    0.01    0.03
   3   0   2    0.04    0.02
  -3   0   2    0.09    0.02
   4   0   2   37.09    1.14
  -4   0  -2   36.40    1.14
  -4   0   2   34.82    1.14
  -5   0  -2    0.17    0.04
   5   0  -2    0.11    0.03
   5   0   2    0.09    0.03
  -5   0   2    0.07    0.03
   5   0   2    0.09    0.03
   6   0  -2   25.06    0.80
   6   0  -2   25.79    0.80
   6   0   2   24.14    0.80
   6   0   2   25.14    0.80
  -6   0  -2   23.69    0.80
   6   0   2   24.49    0.79
  -6   0   2   24.66    0.79
   7   0  -2    0.05    0.03
  -7   0  -2    0.02    0.05
   7   0   2   -0.07    0.03
  -7   0   2    0.02    0.04
   7   0  -2    0.05    0.05
   7   0   2   -0.02    0.04
   7   0   2   -0.10    0.04
   8   0   2   39.81    1.27
   8   0   2   39.79    1.27
  -8   0   2   39.28    1.26
   8   0  -2   39.51    1.26
   8   0  -2   38.18    1.27
  -8   0  -2   39.81    1.27
   8   0   2   40.49    1.27
  -9   0  -2    0.06    0.06
   9   0   2   -0.09    0.05
   9   0  -2   -0.10    0.06
   9   0   2   -0.03    0.04
  -9   0   2   -0.03    0.05
   9   0   2   -0.10    0.05
   9   0  -2    0.01    0.04
 -10   0   2   94.08    2.86
  10   0   2   90.45    2.86
  10   0   2   86.94    2.86
 -10   0  -2   92.18    2.87
  10   0  -2   85.09    2.86
  10   0   2   94.41    2.86
  10   0  -2   91.32    2.85
 -11   0   2   -0.03    0.06
  11   0  -2    0.02    0.06
  11   0  -2   -0.11    0.05
 -11   0  -2   -0.03    0.08
  11   0   2   -0.03    0.06
  11   0  -2    0.05    0.05
  11   0   2    0.00    0.06
  11   0   2   -0.16    0.06
  12   0   2   15.14    0.54
 -12   0   2   14.79    0.54
  12   0   2   14.83    0.55
  12   0   2   15.56    0.54
  12   0  -2   15.09    0.55
  12   0  -2   15.20    0.53
 -12   0  -2   15.82    0.55
  13   0   2    0.00    0.07
  13   0   2   -0.12    0.07
  13   0  -2   -0.06    0.06
 -13   0   2   -0.17    0.07
 -13   0  -2    0.07    0.09
  13   0   2   -0.07    0.08
  13   0  -2    0.08    0.08
 -14   0  -2    2.79    0.21
 -14   0   2    2.79    0.19
  14   0   2    2.70    0.18
  14   0   2    2.70    0.18
  14   0  -2    2.80    0.19
  14   0  -2    2.71    0.17
  14   0   2    2.72    0.19
  15   0  -2   -0.24    0.09
  15   0  -2   -0.04    0.08
 -15   0  -2   -0.27    0.10
  15   0   2   -0.29    0.09
  16   0   2    4.60    0.29
  16   0  -2    4.72    0.23
  16   0  -2    4.64    0.28
 -16   0  -2    4.49    0.28
  16   0   2    4.74    0.25
 -17   0  -2   -0.21    0.15
  17   0   2   -0.06    0.12
  17   0  -2   -0.22    0.13
  17   0   2   -0.14    0.10
  18   0  -2    2.50    0.24
  18   0   2    2.74    0.21
  18   0   2    2.52    0.23
  19   0   2    0.33    0.17
  19   0  -2    0.52    0.15
  19   0   2    0.20    0.13
  20   0  -2    3.61    0.28
  20   0   2    3.30    0.27
  21   0   2    0.20    0.18
  21   0  -2    0.18    0.17
  22   0  -2    1.12    0.21
  22   0   2    1.36    0.24
  23   0  -2   -0.13    0.19
  23   0   2    0.00    0.19
   0   0   3    0.41    0.03
   0   0  -3    0.39    0.03
   1   0   3    0.01    0.01
  -1   0  -3    0.01    0.02
  -1   0   3    0.03    0.01
  -2   0   3   75.84    2.39
  -2   0  -3   76.80    2.39
  -3   0   3    0.04    0.02
   3   0   3    0.04    0.03
  -3   0  -3    0.04    0.03
   4   0  -3   11.52    0.39
   4   0   3   12.09    0.40
   4   0   3   11.23    0.39
  -4   0   3   12.14    0.38
   4   0   3   11.75    0.39
   4   0   3   12.25    0.39
  -4   0  -3   11.52    0.40
   5   0  -3    0.09    0.03
   5   0   3    0.06    0.03
   5   0   3    0.05    0.03
  -5   0  -3    0.04    0.03
   5   0   3    0.13    0.03
  -5   0   3    0.09    0.03
   5   0   3    0.02    0.03
  -6   0   3   99.53    3.20
   6   0   3  105.56    3.21
   6   0  -3  101.77    3.21
  -6   0  -3  100.41    3.21
   6   0   3  102.16    3.21
   6   0   3  105.19    3.21
   7   0  -3    0.06    0.05
   7   0   3    0.01    0.04
   7   0   3    0.00    0.04
   7   0  -3   -0.02    0.03
  -7   0  -3    0.07    0.06
   7   0   3   -0.05    0.04
  -7   0   3    0.01    0.04
   8   0  -3  125.07    4.06
   8   0   3  132.60    4.06
   8   0  -3  132.33    4.05
   8   0   3  129.77    4.07
   8   0   3  135.79    4.07
  -8   0  -3  131.85    4.07
  -8   0   3  121.81    4.06
   9   0   3   -0.05    0.06
   9   0  -3    0.00    0.05
  -9   0   3    0.01    0.05
   9   0   3   -0.08    0.05
   9   0  -3    0.02    0.04
  -9   0  -3    0.07    0.06
   9   0   3    0.04    0.05
  10   0   3   25.17    0.84
  10   0  -3   25.10    0.83
  10   0   3   26.02    0.84
  10   0   3   26.28    0.85
  10   0  -3   24.68    0.84
 -10   0   3   24.85    0.84
 -10   0  -3   25.86    0.85
  11   0  -3    0.41    0.08
  11   0   3    0.23    0.08
 -11   0   3    0.16    0.07
  11   0   3    0.22    0.07
  11   0  -3    0.31    0.06
  11   0   3    0.02    0.07
  12   0  -3   55.83    1.85
  12   0   3   59.91    1.85
  12   0   3   56.61    1.86
  12   0   3   58.22    1.85
 -12   0   3   56.05    1.84
 -12   0  -3   58.68    1.86
  12   0  -3   57.56    1.83
  13   0  -3    0.03    0.06
  13   0   3   -0.06    0.08
 -13   0  -3   -0.01    0.09
  13   0   3    0.02    0.08
 -13   0   3    0.02    0.07
  13   0   3    0.02    0.08
  13   0  -3    0.11    0.08
  14   0   3    4.37    0.23
  14   0   3    4.11    0.24
  14   0  -3    4.27    0.25
 -14   0  -3    4.53    0.25
  14   0  -3    4.18    0.20
  14   0   3    4.37    0.22
 -15   0  -3    0.27    0.12
  15   0  -3    0.28    0.11
  15   0   3    0.24    0.10
  15   0   3    0.30    0.12
  15   0  -3    0.24    0.09
 -16   0  -3    4.04    0.26
  16   0  -3    4.46    0.27
  16   0   3    3.87    0.25
  16   0   3    3.63    0.23
  17   0   3    0.10    0.12
 -17   0  -3    0.01    0.13
  17   0   3    0.19    0.11
  17   0  -3    0.16    0.14
  18   0   3    1.27    0.17
  18   0   3    1.16    0.18
  18   0  -3    1.05    0.17
  19   0   3    0.00    0.13
  19   0  -3   -0.23    0.13
  19   0   3   -0.14    0.15
  20   0   3    4.21    0.30
  20   0  -3    4.55    0.32
  21   0   3    0.42    0.20
  21   0  -3    0.56    0.20
  22   0  -3    4.14    0.32
  22   0   3    4.17    0.32
  23   0   3    0.26    0.21
  23   0  -3    0.11    0.19
   0   0   4   67.97    2.21
   0   0  -4   73.81    2.22
   1   0   4    0.04    0.02
  -1   0   4    0.02    0.02
  -1   0  -4    0.01    0.02
   2   0   4  201.21    6.12
  -2   0   4  188.93    6.09
  -2   0  -4  193.35    6.07
   3   0   4    0.04    0.03
   3   0   4    0.03    0.03
  -3   0  -4    0.06    0.03
   3   0   4    0.08    0.03
   3   0   4   -0.02    0.03
   4   0   4   14.36    0.47
   4   0   4   14.49    0.47
   4   0   4   14.55    0.48
   4   0  -4   14.04    0.47
   4   0   4   14.92    0.48
  -4   0  -4   14.16    0.48
  -4   0   4   13.98    0.46
   5   0  -4    0.00    0.03
  -5   0  -4    0.04    0.03
   5   0   4    0.01    0.03
  -5   0   4    0.03    0.02
   5   0   4    0.04    0.03
   5   0   4   -0.03    0.03
   5   0   4    0.03    0.03
   6   0   4   48.15    1.55
   6   0   4   49.54    1.55
   6   0   4   48.94    1.54
   6   0   4   51.30    1.55
  -6   0   4   47.61    1.54
   6   0  -4   46.75    1.54
  -6   0  -4   48.64    1.55
  -7   0  -4    0.07    0.06
   7   0   4    0.20    0.05
  -7   0   4    0.05    0.04
   7   0   4    0.06    0.04
   7   0  -4    0.08    0.05
   7   0   4   -0.06    0.05
   7   0  -4    0.04    0.04
   8   0   4   42.53    1.34
   8   0  -4   40.00    1.33
   8   0   4   42.44    1.33
   8   0   4   42.41    1.34
  -8   0  -4   40.53    1.34
  -8   0   4   41.13    1.32
   8   0  -4   41.42    1.31
  -9   0   4    0.18    0.05
   9   0   4    0.30    0.07
  -9   0  -4    0.38    0.08
   9   0  -4    0.35    0.05
   9   0   4    0.36    0.07
   9   0  -4    0.43    0.07
   9   0   4    0.28    0.07
  10   0  -4    0.31    0.06
  10   0   4    0.36    0.07
  10   0  -4    0.30    0.08
 -10   0   4    0.32    0.06
  10   0   4    0.22    0.08
 -10   0  -4    0.24    0.08
  10   0   4    0.32    0.07
  11   0   4    0.07    0.08
  11   0  -4    0.27    0.06
  11   0   4    0.11    0.07
  11   0  -4    0.30    0.08
  11   0   4   -0.02    0.08
 -11   0  -4    0.22    0.08
 -11   0   4    0.17    0.07
  12   0   4    8.88    0.38
 -12   0  -4    9.94    0.39
  12   0  -4   10.34    0.35
 -12   0   4    9.16    0.36
  12   0   4    9.38    0.37
  12   0  -4    9.69    0.37
  12   0   4    9.83    0.37
  13   0  -4    0.44    0.10
 -13   0   4    0.13    0.08
  13   0   4    0.14    0.08
  13   0   4    0.26    0.10
 -13   0  -4    0.30    0.10
  13   0  -4    0.29    0.07
  13   0   4    0.26    0.09
  14   0  -4    4.05    0.20
  14   0   4    3.68    0.21
 -14   0  -4    3.68    0.25
  14   0   4    3.85    0.22
  14   0   4    4.46    0.25
  14   0  -4    3.98    0.22
  15   0  -4    0.04    0.10
  15   0   4    0.03    0.10
 -15   0  -4   -0.05    0.12
  15   0   4   -0.04    0.12
  15   0   4    0.05    0.10
  16   0   4    0.23    0.13
  16   0   4    0.15    0.12
  16   0  -4    0.01    0.13
 -16   0  -4   -0.09    0.13
  17   0   4    0.32    0.12
 -17   0  -4   -0.03    0.14
  17   0   4    0.18    0.13
  17   0  -4    0.08    0.12
  18   0   4    8.98    0.40
  18   0   4    9.47    0.44
 -18   0  -4    9.02    0.46
  18   0  -4    9.50    0.43
  19   0   4    0.34    0.14
  19   0  -4    0.42    0.17
  19   0   4    0.32    0.17
  20   0   4    3.46    0.30
  20   0   4    3.29    0.26
  20   0  -4    2.90    0.26
  21   0   4    0.39    0.18
  21   0  -4    0.35    0.19
  22   0   4    3.10    0.31
  22   0  -4    2.46    0.28
  23   0  -4    0.37    0.20
  23   0   4    0.43    0.22
   0   0   5    0.16    0.03
   0   0  -5    0.14    0.03
   1   0   5    0.07    0.03
  -1   0  -5    0.04    0.03
  -1   0   5    0.04    0.02
   2   0   5  330.10   10.14
   2   0   5  321.56   10.12
  -2   0  -5  317.11   10.19
  -2   0   5  329.56   10.14
   2   0   5  323.88   10.12
   3   0   5    0.05    0.02
  -3   0  -5    0.04    0.04
   3   0   5    0.00    0.03
   3   0  -5    0.03    0.03
  -3   0   5    0.03    0.03
   3   0   5    0.02    0.03
   3   0   5    0.01    0.03
  -3   0   5    0.06    0.02
   4   0   5   38.90    1.20
   4   0   5   37.24    1.20
  -4   0   5   38.38    1.19
   4   0   5   37.11    1.20
   4   0  -5   37.49    1.20
   4   0   5   38.19    1.20
  -4   0  -5   36.37    1.20
   5   0  -5    0.06    0.04
  -5   0  -5    0.06    0.04
   5   0   5    0.07    0.04
   5   0   5    0.08    0.03
   5   0   5    0.01    0.04
  -5   0   5    0.05    0.02
   5   0   5    0.05    0.03
   6   0   5    5.16    0.20
   6   0   5    5.20    0.21
   6   0  -5    4.77    0.19
  -6   0   5    4.81    0.18
   6   0   5    4.81    0.20
  -6   0  -5    5.02    0.21
   6   0   5    5.20    0.21
   7   0  -5    0.32    0.06
   7   0   5    0.30    0.06
   7   0   5    0.45    0.06
  -7   0  -5    0.36    0.07
  -7   0   5    0.37    0.05
   7   0   5    0.22    0.07
   7   0  -5    0.33    0.05
  -8   0  -5   14.59    0.51
   8   0   5   15.25    0.51
   8   0   5   14.30    0.50
  -8   0   5   13.68    0.48
   8   0  -5   14.12    0.49
   8   0   5   14.48    0.49
   8   0  -5   14.12    0.47
   9   0  -5    0.04    0.04
  -9   0   5    0.04    0.04
   9   0  -5   -0.01    0.06
   9   0   5   -0.02    0.06
   9   0   5   -0.05    0.05
  -9   0  -5    0.04    0.07
   9   0   5   -0.13    0.06
 -10   0  -5    3.79    0.20
  10   0   5    3.64    0.19
  10   0  -5    3.41    0.18
  10   0  -5    3.79    0.16
  10   0   5    3.84    0.19
  10   0   5    3.61    0.19
 -10   0   5    3.73    0.17
  11   0  -5    0.61    0.09
  11   0  -5    0.57    0.07
 -11   0  -5    0.58    0.10
 -11   0   5    0.34    0.07
  11   0   5    0.26    0.09
  11   0   5    0.54    0.10
  11   0   5    0.64    0.09
  12   0   5    0.14    0.08
  12   0   5    0.08    0.08
 -12   0  -5    0.18    0.10
  12   0  -5    0.16    0.06
 -12   0   5    0.25    0.08
  12   0  -5    0.28    0.09
  12   0   5    0.13    0.07
  13   0   5    0.41    0.09
  13   0   5    0.60    0.10
  13   0   5    0.47    0.10
  14   0  -5    3.56    0.20
  14   0   5    3.51    0.22
  14   0   5    4.08    0.24
  14   0  -5    3.80    0.22
 -14   0  -5    3.76    0.25
  14   0   5    3.46    0.21
  15   0   5   -0.02    0.11
  15   0  -5    0.03    0.12
  15   0   5    0.09    0.09
  15   0   5   -0.17    0.10
 -15   0  -5    0.06    0.12
  16   0   5    9.36    0.41
  16   0  -5    9.78    0.42
  16   0   5    9.34    0.43
 -16   0  -5    9.92    0.45
  16   0   5   10.23    0.51
  17   0  -5    0.13    0.13
  17   0   5    0.35    0.13
 -17   0  -5   -0.17    0.14
  17   0   5    0.07    0.14
  18   0   5    2.01    0.19
  18   0   5    2.43    0.23
 -18   0  -5    1.84    0.22
  18   0  -5    1.87    0.20
  19   0   5    0.38    0.17
  19   0   5    0.15    0.13
  19   0  -5   -0.07    0.16
  20   0  -5    0.76    0.19
  20   0   5    0.83    0.20
  20   0   5    0.96    0.18
  21   0  -5    0.49    0.20
  21   0   5    0.19    0.19
  22   0   5    1.52    0.24
  22   0  -5    1.66    0.26
  23   0   5    0.74    0.22
  23   0  -5    0.73    0.22
   0   0   6  972.14   30.70
   0   0  -6 1000.00   30.72
   1   0   6    0.05    0.03
  -1   0  -6    0.00    0.04
   1   0   6    0.07    0.04
   1   0   6    0.01    0.03
   1   0   6    0.05    0.03
  -1   0   6    0.04    0.03
  -2   0  -6   13.29    0.45
  -2   0   6   12.95    0.44
   2   0   6   13.45    0.44
   2   0   6   13.96    0.44
   2   0   6   14.05    0.45
  -2   0   6   12.64    0.44
   2   0  -6   13.25    0.44
   3   0   6    0.03    0.03
  -3   0   6    0.05    0.02
   3   0   6    0.02    0.03
   3   0   6    0.07    0.03
  -3   0   6    0.03    0.03
   3   0   6    0.12    0.04
   3   0  -6    0.02    0.03
  -3   0  -6    0.06    0.04
   4   0  -6    1.18    0.07
  -4   0   6    1.25    0.07
   4   0   6    1.06    0.08
  -4   0  -6    1.35    0.09
   4   0   6    1.27    0.08
  -4   0   6    1.30    0.06
   4   0   6    1.29    0.08
   4   0   6    1.30    0.08
   5   0   6    0.10    0.04
   5   0   6   -0.03    0.04
   5   0  -6    0.00    0.04
   5   0   6    0.09    0.04
  -5   0   6    0.05    0.02
  -5   0  -6    0.01    0.05
   5   0   6    0.07    0.04
   6   0   6    8.53    0.31
   6   0   6    7.80    0.31
   6   0   6    8.18    0.30
  -6   0  -6    8.22    0.32
   6   0  -6    8.00    0.30
   6   0  -6    8.27    0.28
   6   0   6    8.27    0.30
  -6   0   6    8.28    0.28
  -7   0  -6    0.00    0.06
   7   0   6    0.06    0.06
   7   0   6    0.05    0.06
   7   0  -6    0.01    0.04
   7   0   6   -0.01    0.06
   7   0   6    0.06    0.05
  -7   0   6    0.11    0.04
   7   0  -6    0.08    0.06
   8   0  -6    8.86    0.33
   8   0   6    8.78    0.33
   8   0   6    8.72    0.33
  -8   0  -6    8.84    0.34
   8   0  -6    9.01    0.31
   8   0   6    9.21    0.34
  -8   0   6    8.30    0.31
   9   0   6   -0.01    0.07
   9   0  -6    0.23    0.05
   9   0   6    0.21    0.07
   9   0   6    0.16    0.06
   9   0  -6    0.17    0.06
  -9   0   6    0.19    0.05
  -9   0  -6    0.18    0.08
 -10   0   6    9.44    0.35
  10   0   6    9.93    0.38
  10   0   6    9.51    0.37
 -10   0  -6   10.11    0.39
  10   0   6    9.95    0.37
  10   0  -6    9.66    0.34
  10   0  -6    9.73    0.37
  11   0  -6    0.05    0.05
  11   0  -6    0.04    0.07
 -11   0   6    0.12    0.06
  11   0   6   -0.03    0.08
  11   0   6    0.17    0.07
  11   0   6    0.06    0.07
 -11   0  -6    0.11    0.09
 -12   0  -6   15.93    0.59
  12   0  -6   15.31    0.57
  12   0   6   16.57    0.59
  12   0   6   15.69    0.58
  12   0  -6   16.70    0.55
  12   0   6   16.71    0.58
 -13   0  -6    0.29    0.11
  13   0   6    0.26    0.10
  13   0   6    0.47    0.11
  13   0   6    0.39    0.09
  14   0   6   15.82    0.61
  14   0  -6   17.04    0.61
  14   0   6   16.94    0.62
 -14   0  -6   17.01    0.63
  14   0   6   16.24    0.61
  15   0   6   -0.03    0.11
  15   0  -6    0.08    0.11
 -15   0  -6    0.13    0.14
  15   0   6    0.23    0.12
  15   0   6    0.26    0.12
  16   0  -6    3.59    0.24
  16   0   6    4.17    0.25
  16   0   6    3.97    0.25
 -16   0  -6    3.59    0.29
  16   0   6    3.84    0.25
  17   0   6    0.40    0.13
  17   0  -6    0.27    0.15
  17   0   6    0.22    0.12
 -17   0  -6    0.12    0.15
  18   0   6   16.70    0.64
  18   0   6   16.54    0.66
 -18   0  -6   16.94    0.68
  18   0  -6   16.64    0.65
  19   0   6    0.43    0.17
 -19   0  -6    0.17    0.16
  19   0   6    0.50    0.15
  19   0  -6    0.26    0.15
  20   0  -6    3.30    0.30
  20   0   6    3.18    0.27
  20   0   6    3.39    0.28
  21   0   6    0.30    0.16
  21   0  -6    0.28    0.18
  21   0   6    0.45    0.21
  22   0  -6    2.52    0.29
  22   0   6    2.56    0.30
  23   0  -6    0.59    0.20
  23   0   6    0.60    0.23
   0   0   7    0.00    0.03
   0   0   7    0.10    0.03
   0   0  -7    0.16    0.04
  -1   0   7    0.11    0.03
   1   0   7    0.05    0.03
  -1   0   7   -0.04    0.03
   1   0  -7   -0.08    0.03
   1   0   7    0.03    0.03
   1   0   7    0.02    0.03
   1   0   7    0.00    0.03
  -1   0   7    0.03    0.03
  -1   0  -7    0.04    0.04
  -1   0   7    0.02    0.04
  -2   0   7   26.14    0.82
  -2   0  -7   24.32    0.83
   2   0  -7   24.40    0.83
   2   0   7   25.43    0.83
   2   0   7   27.36    0.83
  -2   0   7   26.21    0.82
   2   0   7   25.24    0.83
   2   0   7   26.41    0.83
   3   0  -7    0.19    0.04
  -3   0  -7    0.07    0.05
   3   0   7    0.05    0.03
   3   0   7    0.18    0.05
  -3   0   7    0.07    0.03
   3   0   7    0.16    0.04
   3   0   7    0.04    0.04
  -3   0   7    0.10    0.03
   4   0   7    0.29    0.05
  -4   0  -7    0.28    0.06
  -4   0   7    0.36    0.04
   4   0  -7    0.41    0.05
  -4   0   7    0.44    0.05
   4   0   7    0.23    0.05
   4   0   7    0.34    0.06
   4   0   7    0.50    0.05
  -5   0   7    0.27    0.04
   5   0   7    0.08    0.07
   5   0  -7    0.38    0.05
   5   0   7    0.37    0.06
   5   0   7    0.35    0.07
  -5   0  -7    0.24    0.06
   6   0   7  142.13    4.45
  -6   0  -7  139.29    4.45
   6   0  -7  144.75    4.42
   6   0   7  144.60    4.45
   6   0  -7  137.61    4.43
   6   0   7  144.94    4.44
  -6   0   7  140.24    4.42
   6   0   7  141.48    4.44
   7   0  -7   -0.01    0.04
   7   0   7    0.02    0.06
  -7   0   7    0.11    0.04
   7   0  -7   -0.07    0.05
   7   0   7    0.05    0.06
   7   0   7   -0.08    0.06
  -7   0  -7    0.06    0.07
   7   0   7    0.03    0.06
   8   0   7  106.76    3.44
  -8   0  -7  110.60    3.45
   8   0  -7  105.69    3.43
   8   0   7  109.09    3.44
   8   0   7  114.02    3.45
  -8   0   7  108.24    3.41
   8   0  -7  108.93    3.41
   8   0   7  110.15    3.44
   9   0  -7    0.07    0.04
   9   0  -7    0.04    0.07
  -9   0   7    0.04    0.04
   9   0   7    0.10    0.06
   9   0   7   -0.01    0.06
   9   0   7   -0.18    0.07
  -9   0  -7    0.00    0.08
  10   0  -7    6.73    0.24
 -10   0   7    6.54    0.25
  10   0   7    6.61    0.28
  10   0   7    6.57    0.28
  10   0   7    5.78    0.28
 -10   0  -7    6.49    0.29
  10   0  -7    6.40    0.27
  11   0  -7    0.20    0.08
 -11   0  -7    0.09    0.09
  11   0   7   -0.05    0.08
  11   0   7    0.09    0.08
  11   0   7    0.12    0.08
  11   0  -7    0.18    0.06
 -11   0   7    0.15    0.05
  12   0   7   33.00    1.11
  12   0   7   33.53    1.11
  12   0  -7   32.24    1.07
  12   0  -7   33.25    1.10
 -12   0  -7   32.63    1.12
  12   0   7   34.23    1.11
  13   0   7    0.07    0.10
  13   0   7   -0.10    0.09
 -13   0  -7    0.03    0.10
  13   0  -7    0.09    0.09
  14   0   7   27.03    0.98
 -14   0  -7   29.49    1.00
  14   0   7   28.67    0.98
  14   0   7   30.01    0.99
  14   0  -7   28.13    0.98
  15   0   7    0.32    0.11
  15   0  -7    0.44    0.12
 -15   0  -7    0.35    0.15
  15   0   7    0.43    0.13
  15   0   7    0.11    0.13
  16   0   7    2.92    0.24
 -16   0  -7    2.48    0.24
  16   0  -7    2.48    0.20
  16   0   7    2.27    0.20
  16   0   7    2.09    0.20
 -17   0  -7   -0.42    0.13
  17   0  -7   -0.19    0.12
  17   0   7    0.12    0.15
  17   0   7    0.07    0.12
  17   0   7    0.13    0.12
 -18   0  -7    0.29    0.17
  18   0   7    0.40    0.14
  18   0  -7    0.32    0.15
  18   0   7    0.51    0.17
  19   0   7   -0.10    0.15
 -19   0  -7   -0.39    0.16
  19   0   7   -0.15    0.14
  19   0  -7   -0.24    0.13
  20   0   7    1.20    0.21
  20   0  -7    1.51    0.22
  20   0   7    1.45    0.20
  21   0   7    0.30    0.18
  21   0   7    0.03    0.16
  21   0  -7    0.22    0.19
  22   0   7    1.77    0.26
  22   0   7    2.11    0.29
  22   0  -7    2.04    0.28
  23   0   7    0.60    0.21
  23   0  -7    0.18    0.22
   0   0   8    3.47    0.14
   0   0   8    3.53    0.14
   0   0   8    3.18    0.14
   0   0   8    3.40    0.14
   0   0  -8    3.17    0.15
  -1   0   8    0.11    0.04
   1   0  -8    0.21    0.04
   1   0   8   -0.04    0.04
   1   0   8    0.09    0.04
  -1   0   8   -0.03    0.04
  -1   0  -8    0.09    0.05
  -1   0   8    0.08    0.04
   1   0  -8    0.04    0.04
  -1   0   8    0.04    0.03
   1   0  -8    0.09    0.04
   2   0   8   14.11    0.48
  -2   0   8   15.03    0.47
  -2   0   8   13.22    0.47
  -2   0   8   13.90    0.47
  -2   0  -8   14.36    0.49
   2   0   8   14.31    0.48
   2   0  -8   14.05    0.47
   2   0   8   14.11    0.47
   2   0  -8   13.42    0.47
  -2   0   8   14.19    0.47
   2   0  -8   13.74    0.47
   2   0   8   15.32    0.49
   3   0   8    0.07    0.05
  -3   0   8   -0.02    0.03
  -3   0   8    0.01    0.03
   3   0   8   -0.06    0.04
   3   0  -8    0.05    0.04
   3   0   8   -0.02    0.04
   3   0   8   -0.03    0.05
  -3   0  -8    0.03    0.05
  -3   0   8    0.03    0.03
   3   0  -8    0.06    0.04
   4   0   8   85.81    2.65
   4   0  -8   84.78    2.62
  -4   0   8   82.35    2.62
   4   0   8   81.29    2.64
   4   0   8   78.89    2.63
  -4   0   8   84.11    2.63
  -4   0   8   86.37    2.62
   4   0   8   85.01    2.65
   4   0  -8   82.91    2.63
  -4   0  -8   86.72    2.65
   5   0  -8    0.13    0.05
  -5   0   8    0.10    0.04
   5   0   8    0.04    0.05
   5   0  -8    0.20    0.06
   5   0   8    0.12    0.06
   5   0   8    0.05    0.06
  -5   0   8    0.05    0.04
   5   0   8    0.14    0.06
  -5   0  -8    0.07    0.07
   6   0   8   32.02    1.04
   6   0   8   31.83    1.05
  -6   0  -8   31.96    1.06
   6   0   8   32.98    1.06
   6   0  -8   33.11    1.02
   6   0   8   31.86    1.04
   6   0  -8   30.92    1.04
  -6   0   8   31.39    1.02
   7   0   8    0.07    0.07
  -7   0   8    0.04    0.03
  -7   0  -8    0.11    0.08
   7   0  -8    0.03    0.04
   7   0  -8    0.05    0.05
   7   0   8    0.01    0.06
   7   0   8    0.11    0.06
   7   0   8    0.07    0.06
   8   0   8   34.24    1.11
   8   0   8   32.55    1.11
   8   0  -8   33.53    1.08
  -8   0  -8   33.47    1.12
   8   0   8   34.81    1.12
   8   0  -8   34.21    1.10
   8   0   8   34.13    1.11
  -8   0   8   32.84    1.08
   9   0  -8   -0.11    0.06
   9   0  -8    0.08    0.04
  -9   0   8    0.06    0.04
   9   0   8   -0.06    0.06
  -9   0  -8   -0.14    0.07
   9   0   8   -0.07    0.06
 -10   0   8   36.07    1.15
  10   0   8   34.71    1.18
  10   0  -8   35.71    1.14
 -10   0  -8   37.32    1.19
  10   0   8   36.76    1.19
  10   0   8   34.86    1.17
  10   0  -8   34.20    1.16
  11   0   8    0.24    0.09
  11   0   8    0.13    0.09
  11   0  -8    0.22    0.06
 -11   0  -8    0.13    0.10
  11   0  -8    0.27    0.08
  11   0   8    0.08    0.09
  12   0  -8   10.03    0.40
  12   0   8   10.72    0.41
  12   0   8   10.54    0.42
  12   0   8    9.80    0.41
 -12   0  -8   10.94    0.43
  13   0  -8    0.55    0.11
  13   0   8    0.48    0.12
  13   0   8    0.31    0.12
  13   0   8    0.41    0.12
  14   0   8    3.15    0.24
  14   0   8    3.34    0.22
  14   0  -8    3.73    0.22
 -14   0  -8    4.04    0.28
  14   0   8    3.84    0.24
  15   0   8   -0.04    0.11
 -15   0  -8   -0.10    0.13
  15   0  -8   -0.03    0.12
  15   0   8   -0.21    0.11
  15   0   8   -0.40    0.11
 -16   0  -8    1.97    0.23
  16   0   8    1.86    0.20
  16   0   8    2.18    0.22
  16   0   8    2.65    0.22
  16   0  -8    2.02    0.21
  17   0  -8    0.37    0.15
  17   0   8    0.52    0.15
  17   0   8    0.17    0.14
  17   0   8    0.30    0.14
 -17   0  -8    0.04    0.16
  18   0   8    4.80    0.30
  18   0   8    4.92    0.33
  18   0  -8    4.56    0.28
 -18   0  -8    4.51    0.33
  19   0  -8    0.51    0.18
 -19   0  -8    0.64    0.19
  19   0   8    0.59    0.17
  19   0   8    0.64    0.17
  20   0   8    3.13    0.28
 -20   0  -8    3.13    0.33
  20   0  -8    3.20    0.28
  20   0   8    2.67    0.27
  21   0   8    0.03    0.19
  21   0  -8   -0.11    0.19
  21   0   8   -0.04    0.17
  22   0  -8    3.65    0.31
  22   0   8    4.10    0.37
  22   0   8    4.12    0.32
  23   0   8    0.46    0.23
  23   0  -8    0.20    0.22
   0   0   9   -0.01    0.04
   0   0   9    0.00    0.04
   0   0   9   -0.03    0.03
   0   0  -9    0.02    0.04
   0   0   9    0.05    0.03
  -1   0   9    0.07    0.04
   1   0   9   -0.02    0.04
   1   0   9   -0.02    0.03
   1   0  -9    0.01    0.04
  -1   0   9   -0.05    0.03
   1   0  -9    0.08    0.04
  -1   0   9    0.07    0.03
  -1   0  -9   -0.01    0.04
  -1   0   9   -0.02    0.03
   1   0   9   -0.01    0.04
   1   0   9   -0.03    0.04
   1   0  -9   -0.01    0.04
  -2   0   9   34.18    1.12
   2   0  -9   35.26    1.12
  -2   0   9   34.17    1.11
   2   0   9   33.69    1.12
  -2   0   9   35.34    1.11
  -2   0  -9   35.86    1.13
   2   0  -9   34.26    1.12
   2   0   9   35.68    1.13
   2   0   9   33.93    1.12
   2   0  -9   35.39    1.12
  -2   0   9   36.66    1.12
   2   0   9   34.26    1.13
   3   0   9   -0.04    0.05
   3   0  -9    0.03    0.04
  -3   0   9   -0.02    0.04
  -3   0   9    0.01    0.04
  -3   0   9    0.02    0.03
   3   0   9   -0.01    0.04
  -3   0  -9   -0.02    0.05
  -3   0   9    0.04    0.04
   3   0   9   -0.06    0.05
   3   0  -9    0.01    0.04
   3   0   9   -0.02    0.05
   3   0  -9    0.01    0.05
  -4   0   9   27.67    0.92
   4   0   9   30.01    0.94
   4   0  -9   28.84    0.94
   4   0   9   28.31    0.95
   4   0   9   27.72    0.94
  -4   0   9   29.43    0.92
  -4   0  -9   29.28    0.95
   4   0  -9   29.57    0.93
   4   0   9   28.16    0.94
   5   0  -9    0.10    0.05
  -5   0   9    0.06    0.04
   5   0   9    0.07    0.06
   5   0   9    0.13    0.06
  -5   0   9    0.08    0.04
   5   0   9    0.02    0.05
   5   0  -9    0.11    0.05
  -5   0  -9    0.18    0.07
  -5   0   9    0.07    0.05
   5   0   9   -0.06    0.05
  -6   0  -9    9.01    0.34
   6   0   9    9.52    0.33
   6   0   9    8.24    0.33
   6   0  -9    8.71    0.30
  -6   0   9    8.17    0.30
   6   0   9    7.84    0.32
   6   0  -9    8.08    0.32
   6   0   9    9.26    0.34
   7   0  -9    0.13    0.05
   7   0   9    0.02    0.06
   7   0   9    0.15    0.06
  -7   0   9    0.10    0.04
   7   0   9    0.22    0.07
   7   0  -9    0.08    0.06
   7   0   9   -0.06    0.07
  -7   0  -9    0.18    0.07
   8   0  -9    3.55    0.17
   8   0   9    3.62    0.19
   8   0   9    3.43    0.19
  -8   0  -9    3.30    0.19
   8   0  -9    3.79    0.15
   8   0   9    3.48    0.18
  -8   0   9    3.74    0.15
   8   0   9    3.56    0.18
  -9   0   9    0.00    0.04
   9   0   9   -0.06    0.06
  -9   0  -9    0.03    0.08
   9   0   9   -0.09    0.06
   9   0   9    0.05    0.08
   9   0   9   -0.10    0.07
   9   0  -9   -0.01    0.06
   9   0  -9   -0.04    0.05
  10   0   9    4.26    0.23
  10   0   9    4.60    0.23
  10   0  -9    4.93    0.20
  10   0  -9    4.98    0.23
 -10   0  -9    5.26    0.26
  10   0   9    4.98    0.24
  11   0   9    0.21    0.08
 -11   0  -9    0.13    0.09
  11   0  -9    0.11    0.08
  11   0  -9    0.14    0.07
  11   0   9    0.24    0.09
  11   0   9    0.10    0.09
  12   0   9    5.74    0.29
  12   0   9    5.67    0.29
  12   0   9    6.42    0.30
  12   0  -9    6.35    0.28
 -12   0  -9    6.24    0.31
  13   0  -9    0.93    0.13
  13   0   9    0.77    0.14
 -14   0  -9    0.38    0.14
  14   0  -9    0.45    0.12
  14   0   9    0.02    0.11
  14   0   9    0.26    0.13
  15   0   9    1.14    0.17
  15   0  -9    1.11    0.15
  16   0   9    5.94    0.35
  16   0   9    6.58    0.36
  16   0   9    6.44    0.34
  16   0  -9    7.24    0.34
 -16   0  -9    6.50    0.37
  17   0   9   -0.15    0.14
  17   0   9    0.16    0.14
  17   0   9    0.06    0.14
 -17   0  -9    0.01    0.17
  17   0  -9    0.04    0.15
  18   0   9   -0.01    0.15
  18   0  -9   -0.08    0.16
  18   0   9   -0.20    0.15
 -18   0  -9   -0.28    0.15
  18   0   9    0.14    0.15
  19   0  -9    0.18    0.17
  19   0   9    0.21    0.16
  19   0   9    0.15    0.16
 -19   0  -9    0.03    0.18
  20   0   9    1.49    0.20
  20   0  -9    1.54    0.23
 -20   0  -9    1.52    0.26
  20   0   9    1.32    0.22
  21   0  -9    0.44    0.20
  21   0   9    0.52    0.19
  21   0   9    0.58    0.22
  22   0   9    0.98    0.25
  22   0   9    0.99    0.21
  22   0  -9    0.99    0.24
   0   0  10  321.19    9.89
   0   0  10  317.07    9.89
   0   0  10  324.47    9.92
   0   0  10  306.01    9.91
   0   0 -10  313.92    9.87
  -1   0  10    0.04    0.05
   1   0 -10    0.03    0.05
  -1   0  10    0.06    0.05
  -1   0 -10   -0.02    0.06
   1   0  10    0.01    0.05
  -1   0  10   -0.02    0.05
   1   0  10   -0.04    0.04
   1   0  10   -0.06    0.05
   1   0  10   -0.01    0.05
   1   0 -10    0.02    0.05
  -1   0  10   -0.01    0.04
   1   0 -10    0.09    0.05
  -2   0  10   60.86    1.90
  -2   0  10   62.12    1.89
   2   0 -10   61.58    1.90
   2   0 -10   60.91    1.90
   2   0  10   58.91    1.91
   2   0 -10   60.46    1.89
   2   0  10   59.75    1.91
  -2   0  10   59.04    1.89
  -2   0  10   59.78    1.89
   2   0  10   59.46    1.90
   2   0 -10   60.40    1.90
   2   0  10   57.43    1.90
  -2   0 -10   58.39    1.91
   3   0 -10    0.05    0.04
   3   0  10   -0.08    0.05
   3   0 -10    0.02    0.05
  -3   0  10   -0.02    0.04
  -3   0 -10    0.02    0.06
   3   0 -10    0.04    0.05
  -3   0  10    0.10    0.04
  -3   0  10   -0.01    0.04
   3   0  10   -0.03    0.04
  -3   0  10    0.02    0.04
   3   0  10    0.01    0.06
   3   0  10   -0.02    0.05
   4   0 -10   28.57    0.91
  -4   0 -10   27.07    0.93
   4   0  10   26.25    0.93
   4   0  10   29.53    0.92
  -4   0  10   28.72    0.90
  -4   0  10   27.81    0.91
  -4   0  10   27.82    0.91
  -4   0  10   28.59    0.91
   4   0  10   27.73    0.93
   4   0  10   30.85    0.94
   4   0 -10   27.51    0.91
   4   0 -10   27.34    0.92
  -5   0  10    0.03    0.04
   5   0 -10    0.02    0.05
   5   0  10   -0.01    0.06
   5   0 -10   -0.06    0.05
  -5   0 -10    0.01    0.07
   5   0  10    0.02    0.06
  -5   0  10    0.03    0.05
  -5   0  10   -0.02    0.04
   5   0  10   -0.02    0.06
   5   0  10    0.02    0.06
  -6   0 -10   25.47    0.89
   6   0  10   26.98    0.89
   6   0  10   26.51    0.89
   6   0  10   26.12    0.88
  -6   0  10   25.20    0.86
  -6   0  10   26.48    0.85
   6   0  10   27.16    0.88
   6   0 -10   26.32    0.87
   6   0 -10   27.16    0.86
   7   0  10   -0.07    0.07
   7   0  10    0.06    0.06
   7   0  10   -0.06    0.06
   7   0 -10    0.14    0.05
  -7   0 -10   -0.08    0.08
   7   0 -10    0.05    0.07
   7   0  10    0.09    0.06
   8   0  10    2.51    0.17
   8   0  10    2.38    0.15
   8   0  10    2.53    0.18
  -8   0  10    2.81    0.13
   8   0 -10    2.80    0.13
   8   0 -10    3.09    0.16
  -8   0 -10    2.92    0.19
   8   0  10    2.78    0.17
   9   0 -10    0.39    0.06
   9   0 -10    0.46    0.08
   9   0  10    0.44    0.09
   9   0  10    0.36    0.08
  10   0 -10   10.63    0.37
  10   0  10   10.30    0.40
  10   0  10   11.01    0.41
 -10   0 -10    9.84    0.41
  10   0  10   10.02    0.41
  10   0 -10   10.50    0.40
  11   0  10    0.18    0.09
  11   0  10    0.16    0.10
  11   0 -10    0.12    0.09
 -11   0 -10    0.29    0.11
  11   0  10    0.28    0.10
 -12   0 -10    3.99    0.25
  12   0  10    3.67    0.24
  12   0  10    3.13    0.21
  12   0 -10    3.82    0.22
  12   0  10    3.51    0.23
  13   0 -10    0.42    0.12
  13   0  10    0.10    0.10
  13   0  10    0.18    0.12
  13   0  10    0.30    0.12
 -13   0 -10    0.36    0.13
 -14   0 -10    2.45    0.23
  14   0  10    2.70    0.23
  14   0  10    2.24    0.22
  14   0 -10    2.65    0.22
  14   0  10    2.46    0.20
  15   0 -10    0.31    0.14
  15   0  10    0.27    0.14
  15   0  10    0.61    0.15
 -15   0 -10    0.17    0.15
  15   0  10    0.12    0.12
  16   0  10    4.03    0.27
  16   0 -10    4.33    0.26
  16   0  10    4.07    0.26
  16   0  10    3.64    0.28
 -16   0 -10    4.19    0.31
 -17   0 -10    0.15    0.15
  17   0  10    0.15    0.14
  17   0  10   -0.02    0.13
 -17   0 -10   -0.08    0.16
  17   0  10    0.12    0.13
  17   0 -10    0.11    0.15
 -18   0 -10    6.06    0.40
  18   0 -10    5.64    0.34
  18   0  10    6.08    0.35
  18   0  10    5.48    0.33
  18   0  10    5.79    0.34
 -19   0 -10   -0.30    0.18
  19   0  10   -0.07    0.16
  19   0 -10   -0.12    0.16
  19   0  10   -0.25    0.14
 -20   0 -10    1.27    0.26
  20   0  10    2.11    0.27
  20   0 -10    2.20    0.25
  20   0  10    1.92    0.24
  21   0  10   -0.02    0.21
  21   0  10    0.18    0.18
  21   0 -10    0.17    0.20
  22   0  10    0.51    0.21
  22   0  10    0.96    0.23
  22   0 -10    0.47    0.22
   0   0  11    0.10    0.05
   0   0 -11    0.14    0.06
   1   0  11    0.01    0.05
   1   0  11    0.04    0.05
   1   0 -11   -0.02    0.05
   1   0 -11    0.15    0.06
  -1   0  11   -0.02    0.04
   1   0 -11   -0.07    0.05
  -1   0  11    0.13    0.05
  -1   0  11    0.01    0.05
   1   0  11    0.14    0.06
  -1   0  11   -0.02    0.05
   1   0 -11   -0.07    0.05
  -1   0 -11    0.14    0.07
   1   0  11   -0.04    0.05
   2   0  11    5.17    0.22
   2   0  11    5.15    0.22
   2   0  11    5.20    0.22
   2   0 -11    5.05    0.22
  -2   0 -11    4.79    0.23
  -2   0  11    5.36    0.21
   2   0 -11    4.92    0.22
  -2   0  11    5.77    0.21
  -2   0  11    5.08    0.21
   2   0 -11    5.13    0.21
   2   0 -11    5.19    0.22
  -2   0  11    4.97    0.21
   2   0  11    5.02    0.23
  -3   0  11    0.09    0.05
   3   0 -11    0.04    0.06
  -3   0  11    0.04    0.05
   3   0 -11    0.05    0.05
   3   0  11    0.19    0.07
  -3   0 -11    0.11    0.07
  -3   0  11   -0.03    0.04
   3   0 -11   -0.02    0.05
  -3   0  11    0.05    0.05
   3   0  11    0.14    0.06
   3   0  11    0.08    0.05
   3   0  11    0.21    0.07
  -4   0  11    0.52    0.06
  -4   0  11    0.40    0.06
  -4   0  11    0.63    0.06
  -4   0  11    0.45    0.06
   4   0 -11    0.31    0.06
   4   0 -11    0.41    0.08
   4   0  11    0.49    0.08
   4   0 -11    0.50    0.06
   4   0  11    0.47    0.08
   4   0  11    0.51    0.07
   4   0  11    0.48    0.08
  -4   0 -11    0.48    0.09
   5   0 -11    0.26    0.06
   5   0 -11    0.40    0.07
   5   0  11    0.34    0.07
  -5   0 -11    0.30    0.08
   5   0  11    0.39    0.07
  -5   0  11    0.22    0.06
   5   0  11    0.42    0.09
  -5   0  11    0.27    0.05
  -6   0  11    5.45    0.23
   6   0  11    6.41    0.27
   6   0  11    6.04    0.25
  -6   0  11    6.00    0.22
   6   0 -11    5.88    0.23
   6   0  11    5.61    0.26
   6   0  11    5.82    0.25
   6   0 -11    5.54    0.24
  -6   0 -11    5.49    0.26
  -7   0 -11    0.02    0.07
   7   0  11   -0.14    0.07
   7   0  11    0.02    0.07
   7   0 -11    0.02    0.07
  -7   0  11    0.10    0.04
   7   0 -11    0.03    0.05
   7   0  11   -0.01    0.07
   7   0  11   -0.06    0.07
  -8   0 -11   20.69    0.73
   8   0  11   21.01    0.71
   8   0 -11   20.38    0.68
  -8   0  11   19.44    0.67
   8   0  11   20.15    0.72
   8   0 -11   20.28    0.70
   8   0  11   19.98    0.71
   8   0  11   21.84    0.71
   9   0 -11    0.00    0.05
   9   0 -11    0.01    0.07
   9   0  11    0.06    0.07
   9   0  11    0.15    0.08
  -9   0 -11    0.06    0.09
   9   0  11    0.02    0.07
   9   0  11   -0.05    0.09
  10   0  11    5.75    0.28
  10   0  11    5.91    0.28
  10   0  11    5.84    0.29
  10   0  11    5.57    0.27
  10   0 -11    5.72    0.26
 -10   0 -11    5.66    0.29
  11   0 -11    0.21    0.08
  11   0  11    0.13    0.10
  11   0  11    0.12    0.09
  11   0  11   -0.05    0.09
 -11   0 -11    0.08    0.11
  12   0  11    7.76    0.36
  12   0 -11    7.97    0.34
  12   0  11    8.07    0.36
 -12   0 -11    8.01    0.38
  12   0  11    7.51    0.34
  13   0  11   -0.25    0.11
  13   0  11   -0.21    0.11
  13   0 -11   -0.03    0.11
 -13   0 -11   -0.04    0.13
  13   0  11   -0.19    0.11
  14   0 -11    9.71    0.42
  14   0  11    9.89    0.45
  14   0  11   10.18    0.45
  14   0  11   10.01    0.44
 -14   0 -11    9.98    0.46
  15   0  11    0.01    0.14
  15   0  11    0.19    0.15
 -15   0 -11    0.12    0.14
  15   0  11    0.07    0.12
  15   0 -11    0.00    0.13
  16   0  11   10.04    0.46
 -16   0 -11   10.10    0.49
  16   0 -11   10.52    0.44
  16   0  11   10.46    0.46
  16   0  11   10.41    0.47
  17   0  11   -0.11    0.15
  17   0  11   -0.05    0.13
 -17   0 -11    0.11    0.17
  17   0 -11    0.01    0.15
  17   0  11   -0.15    0.13
  18   0  11    1.78    0.22
  18   0  11    1.56    0.21
 -18   0 -11    1.80    0.23
  18   0 -11    1.47    0.21
  18   0  11    1.30    0.20
 -18   0 -11    1.14    0.24
  19   0  11   -0.14    0.17
 -19   0 -11   -0.42    0.17
  19   0  11   -0.01    0.17
  19   0 -11   -0.19    0.14
  20   0  11    4.73    0.34
  20   0  11    4.30    0.36
 -20   0 -11    4.03    0.37
  20   0 -11    4.35    0.30
  21   0  11    0.61    0.19
 -21   0 -11   -0.26    0.23
  21   0 -11    0.62    0.19
  21   0  11    0.16    0.19
  22   0  11    4.20    0.36
  22   0 -11    4.48    0.33
  22   0  11    4.60    0.40
   0   0  12   44.44    1.46
   0   0  12   45.75    1.46
   0   0 -12   44.88    1.46
   0   0  12   46.77    1.45
   0   0  12   44.49    1.45
   1   0 -12    0.35    0.08
   1   0 -12    0.43    0.08
  -1   0 -12    0.25    0.09
   2   0 -12    7.75    0.30
  -2   0  12    8.23    0.30
   2   0  12    8.37    0.32
  -2   0  12    8.09    0.30
   2   0 -12    7.85    0.31
   2   0 -12    7.92    0.31
   2   0  12    8.15    0.31
  -2   0  12    7.99    0.30
  -2   0 -12    7.75    0.32
  -2   0  12    7.78    0.30
   2   0 -12    7.86    0.31
   2   0  12    8.03    0.32
   2   0  12    7.36    0.30
   3   0 -12    0.15    0.07
  -3   0 -12    0.12    0.08
   3   0  12    0.11    0.06
   3   0  12    0.17    0.06
  -3   0  12    0.07    0.05
  -3   0  12    0.06    0.05
   3   0  12    0.21    0.07
   3   0 -12   -0.08    0.06
   3   0  12    0.12    0.07
   3   0 -12    0.21    0.06
  -3   0  12    0.05    0.05
   3   0 -12    0.07    0.05
  -3   0  12    0.07    0.06
   4   0 -12   76.95    2.38
  -4   0  12   74.70    2.38
   4   0  12   73.97    2.40
   4   0  12   76.69    2.40
   4   0 -12   74.74    2.39
  -4   0  12   75.55    2.38
   4   0 -12   75.40    2.38
  -4   0  12   75.30    2.37
  -4   0  12   74.40    2.38
  -4   0 -12   75.37    2.41
   4   0  12   75.61    2.39
   4   0  12   76.38    2.41
  -5   0 -12    0.21    0.09
   5   0 -12    0.15    0.06
  -5   0  12    0.15    0.06
   5   0  12    0.13    0.07
   5   0  12    0.15    0.08
   5   0  12    0.30    0.08
   5   0 -12    0.15    0.07
  -5   0  12    0.11    0.05
  -5   0  12    0.21    0.05
   5   0 -12    0.04    0.05
  -5   0  12    0.06    0.05
  -6   0 -12   13.70    0.51
  -6   0  12   13.93    0.47
   6   0  12   12.98    0.49
   6   0 -12   13.64    0.48
   6   0  12   13.42    0.50
   6   0  12   13.71    0.49
  -6   0  12   13.59    0.48
   6   0 -12   13.48    0.46
  -6   0  12   13.92    0.46
   6   0  12   13.53    0.50
   6   0 -12   13.17    0.47
   7   0  12   -0.11    0.07
   7   0  12   -0.10    0.06
   7   0  12   -0.07    0.07
  -7   0 -12   -0.12    0.08
   7   0 -12   -0.07    0.05
   7   0  12   -0.06    0.06
   7   0 -12   -0.07    0.07
  -7   0  12   -0.07    0.04
   8   0 -12   20.85    0.68
   8   0  12   20.07    0.71
  -8   0 -12   19.72    0.73
   8   0  12   20.31    0.72
   8   0  12   21.34    0.72
   8   0  12   20.96    0.73
  -8   0  12   20.98    0.72
   8   0 -12   20.56    0.71
   9   0  12   -0.05    0.08
   9   0  12   -0.19    0.07
   9   0  12    0.00    0.07
   9   0 -12   -0.04    0.08
  -9   0 -12   -0.10    0.09
   9   0  12   -0.05    0.08
  10   0  12   28.43    0.99
  10   0  12   29.55    0.98
  10   0  12   28.99    0.98
  10   0  12   27.12    0.98
 -10   0 -12   28.68    0.99
  10   0 -12   28.82    0.96
  11   0 -12   -0.16    0.09
  11   0  12   -0.10    0.10
  11   0  12   -0.26    0.09
 -11   0 -12   -0.08    0.11
  11   0  12   -0.04    0.08
 -12   0 -12   10.91    0.48
  12   0 -12   10.65    0.44
  12   0  12   11.48    0.46
  12   0  12   11.11    0.47
  12   0  12   11.12    0.46
  13   0  12    0.05    0.11
  13   0 -12   -0.11    0.10
  13   0  12    0.05    0.12
  13   0  12   -0.06    0.11
 -13   0 -12   -0.17    0.14
  14   0  12    1.10    0.17
  14   0  12    1.55    0.20
  14   0  12    1.29    0.17
  14   0 -12    1.46    0.17
 -14   0 -12    1.24    0.20
  15   0  12   -0.05    0.14
  15   0  12   -0.15    0.13
  15   0 -12   -0.41    0.12
  15   0  12   -0.16    0.12
 -15   0 -12   -0.44    0.14
  16   0  12    8.31    0.43
 -16   0 -12    8.46    0.46
  16   0 -12    8.62    0.39
  16   0  12    8.70    0.42
  16   0  12    8.52    0.42
  17   0  12   -0.01    0.15
 -17   0 -12    0.16    0.17
  17   0 -12    0.19    0.16
  17   0  12   -0.10    0.15
  17   0  12    0.07    0.15
 -17   0 -12    0.06    0.18
 -18   0 -12    1.87    0.25
  18   0 -12    2.35    0.22
  18   0  12    1.91    0.23
 -18   0 -12    1.61    0.26
  18   0  12    2.20    0.24
  18   0  12    1.99    0.22
  19   0  12    0.80    0.19
  19   0  12    0.25    0.19
  19   0  12    0.51    0.18
 -19   0 -12    0.04    0.20
  20   0  12    0.48    0.22
  20   0  12    0.37    0.20
  20   0 -12    0.90    0.22
 -20   0 -12    0.06    0.22
  21   0  12    0.26    0.20
  21   0  12    0.18    0.19
  21   0 -12    0.07    0.20
   0   0 -13    0.14    0.07
   0   0  13    0.02    0.06
   0   0  13    0.07    0.06
   0   0  13    0.28    0.07
   1   0  13   -0.11    0.06
   1   0  13    0.06    0.06
  -1   0 -13   -0.05    0.07
  -1   0  13    0.03    0.06
   1   0  13   -0.07    0.06
   1   0 -13   -0.06    0.06
   1   0  13    0.09    0.06
   1   0 -13   -0.05    0.06
   1   0 -13   -0.06    0.06
  -1   0  13   -0.03    0.06
   1   0 -13    0.00    0.06
  -1   0  13    0.10    0.05
  -1   0  13   -0.06    0.06
   2   0  13    1.53    0.13
   2   0 -13    1.46    0.13
  -2   0  13    1.82    0.12
   2   0  13    1.55    0.12
   2   0  13    2.00    0.14
   2   0 -13    1.58    0.12
   2   0 -13    1.61    0.14
   3   0 -13    0.33    0.07
   3   0  13    0.26    0.09
   3   0 -13    0.17    0.07
   3   0  13    0.42    0.09
  -3   0  13    0.11    0.07
  -3   0 -13    0.45    0.09
  -3   0  13    0.26    0.06
   3   0  13    0.44    0.08
   4   0  13   44.25    1.42
   4   0  13   41.45    1.41
  -4   0  13   42.44    1.40
  -4   0  13   44.12    1.39
  -4   0  13   42.43    1.40
   4   0  13   47.26    1.43
  -4   0 -13   43.33    1.43
   4   0 -13   43.21    1.40
  -4   0  13   43.77    1.39
   4   0  13   44.03    1.41
   4   0 -13   42.79    1.39
   4   0 -13   42.20    1.40
   5   0 -13   -0.09    0.05
   5   0  13    0.03    0.07
  -5   0  13    0.03    0.06
   5   0  13   -0.18    0.07
  -5   0  13    0.01    0.05
   5   0  13   -0.04    0.07
  -5   0  13    0.04    0.05
   5   0  13    0.03    0.08
   5   0 -13    0.10    0.07
  -5   0 -13    0.02    0.08
   5   0 -13    0.04    0.05
  -6   0 -13   19.92    0.72
   6   0 -13   20.22    0.67
   6   0  13   19.87    0.72
   6   0  13   19.92    0.70
  -6   0  13   20.00    0.67
  -6   0  13   20.76    0.67
   6   0  13   20.53    0.71
  -6   0  13   21.07    0.69
   6   0 -13   20.27    0.69
   6   0 -13   19.06    0.67
   6   0  13   20.47    0.71
   7   0  13   -0.13    0.09
   7   0  13    0.10    0.07
   7   0  13    0.07    0.08
  -7   0 -13    0.07    0.08
   7   0 -13    0.03    0.07
   7   0 -13    0.02    0.06
  -7   0  13   -0.02    0.06
  -7   0  13    0.06    0.05
   7   0  13    0.08    0.07
  -8   0 -13    0.79    0.13
   8   0  13    0.85    0.11
   8   0  13    0.90    0.12
   8   0 -13    0.86    0.09
   8   0 -13    0.98    0.11
   8   0  13    0.74    0.11
   8   0  13    0.85    0.11
  -9   0 -13   -0.07    0.10
   9   0  13   -0.10    0.09
   9   0 -13   -0.09    0.08
   9   0  13   -0.16    0.08
   9   0  13   -0.16    0.09
   9   0  13   -0.18    0.09
  10   0  13   25.67    0.87
  10   0  13   25.45    0.88
 -10   0 -13   24.68    0.89
  10   0  13   25.99    0.88
  10   0 -13   23.80    0.85
  10   0  13   24.48    0.88
  11   0  13    0.17    0.12
  11   0  13    0.28    0.12
 -11   0 -13    0.34    0.14
  11   0 -13    0.36    0.11
  11   0  13    0.36    0.12
  12   0  13   16.77    0.63
 -12   0 -13   16.82    0.65
  12   0  13   14.99    0.62
  12   0  13   16.12    0.62
  12   0 -13   17.10    0.61
  13   0  13    0.46    0.14
  13   0  13    0.43    0.14
  13   0 -13    0.34    0.12
 -13   0 -13    0.32    0.16
  13   0  13    0.33    0.14
  14   0  13   10.91    0.48
  14   0  13   10.14    0.47
  14   0  13   10.92    0.47
  14   0 -13   10.59    0.45
 -14   0 -13   10.80    0.50
 -16   0 -13    3.73    0.32
  16   0  13    4.07    0.29
  16   0  13    3.82    0.27
  16   0 -13    3.96    0.28
 -16   0 -13    3.45    0.32
  16   0  13    4.18    0.30
  17   0 -13    0.27    0.15
 -17   0 -13    0.11    0.18
 -17   0 -13    0.07    0.18
  17   0  13    0.29    0.18
  17   0  13    0.58    0.18
  17   0  13    0.59    0.18
 -18   0 -13    0.41    0.19
  18   0 -13    0.70    0.18
 -18   0 -13    0.30    0.20
  18   0  13    0.72    0.19
  18   0  13    0.35    0.19
  18   0  13    0.60    0.18
  19   0  13    0.26    0.17
  19   0 -13    0.07    0.18
 -19   0 -13    0.25    0.18
 -19   0 -13   -0.19    0.20
  19   0  13    0.38    0.19
  19   0  13    0.16    0.19
  20   0  13    4.76    0.37
  20   0 -13    4.95    0.33
  20   0  13    4.98    0.39
  21   0  13    1.13    0.26
  21   0  13    1.65    0.26
   0   0  14  185.27    5.84
   0   0 -14  187.76    5.85
   0   0  14  178.56    5.84
   0   0  14  186.03    5.83
   0   0 -14  200.60    5.86
   0   0  14  181.18    5.83
   1   0  14   -0.01    0.06
   1   0 -14    0.01    0.06
   1   0 -14   -0.06    0.07
   1   0  14    0.05    0.06
  -1   0  14   -0.10    0.06
   1   0 -14   -0.02    0.07
  -1   0  14   -0.09    0.05
   1   0  14   -0.11    0.06
   1   0  14   -0.09    0.06
   1   0 -14    0.02    0.06
  -1   0  14   -0.10    0.06
  -1   0 -14   -0.10    0.07
  -1   0  14    0.01    0.06
  -2   0 -14   10.32    0.40
   2   0  14   10.27    0.38
   2   0  14   10.18    0.39
   2   0  14   10.18    0.39
   2   0  14    9.77    0.38
   2   0 -14   10.20    0.38
  -2   0  14    9.78    0.37
  -2   0  14   10.35    0.38
   2   0 -14   10.18    0.38
  -2   0  14   10.15    0.37
   2   0 -14   10.37    0.39
   2   0 -14   10.49    0.39
  -2   0  14   10.26    0.38
   3   0  14   -0.05    0.06
   3   0 -14   -0.05    0.06
   3   0  14   -0.04    0.06
   3   0  14   -0.03    0.05
   3   0 -14   -0.04    0.06
  -3   0  14   -0.06    0.05
   3   0 -14    0.07    0.06
   3   0 -14    0.00    0.06
  -3   0  14   -0.04    0.05
  -3   0  14    0.00    0.06
  -3   0  14   -0.03    0.05
   3   0  14   -0.14    0.07
  -3   0 -14    0.02    0.08
   4   0 -14   15.26    0.53
  -4   0  14   15.28    0.52
   4   0  14   15.88    0.55
   4   0 -14   15.05    0.54
  -4   0  14   15.49    0.53
   4   0  14   15.78    0.56
   4   0 -14   15.51    0.53
  -4   0 -14   15.15    0.56
  -4   0  14   14.96    0.53
   4   0  14   15.27    0.55
   4   0  14   14.73    0.54
   4   0 -14   15.67    0.54
  -4   0  14   14.65    0.52
   5   0  14   -0.07    0.07
   5   0 -14   -0.01    0.06
  -5   0  14   -0.10    0.06
   5   0 -14   -0.17    0.06
   5   0 -14   -0.09    0.05
   5   0  14   -0.23    0.07
  -5   0  14   -0.14    0.04
  -5   0 -14   -0.05    0.08
   5   0  14   -0.05    0.07
  -5   0  14   -0.04    0.05
  -5   0  14   -0.05    0.05
   5   0  14   -0.26    0.06
   6   0  14   54.73    1.73
  -6   0  14   53.06    1.69
   6   0  14   51.25    1.73
  -6   0 -14   53.42    1.74
   6   0  14   51.74    1.72
   6   0  14   54.24    1.74
   6   0 -14   52.23    1.71
  -6   0  14   53.81    1.70
  -6   0  14   52.08    1.70
   6   0 -14   54.31    1.70
   7   0  14    0.09    0.08
   7   0 -14    0.07    0.06
   7   0  14   -0.09    0.08
  -7   0 -14   -0.02    0.09
   7   0  14   -0.05    0.08
  -7   0  14    0.06    0.07
   7   0 -14   -0.03    0.07
   7   0  14    0.00    0.09
   8   0  14    4.66    0.26
  -8   0 -14    4.64    0.26
   8   0  14    4.87    0.24
   8   0  14    4.78    0.24
   8   0  14    5.41    0.26
   8   0 -14    4.79    0.23
   9   0  14    0.35    0.12
   9   0 -14    0.23    0.10
   9   0  14    0.24    0.10
   9   0  14    0.39    0.11
  -9   0 -14    0.36    0.12
  10   0  14    8.25    0.37
  10   0  14    8.77    0.40
  10   0  14    8.59    0.39
  10   0 -14    8.35    0.35
 -10   0 -14    9.22    0.41
  10   0  14    9.27    0.39
  11   0  14    0.73    0.13
 -12   0 -14    3.89    0.29
  12   0  14    4.15    0.27
  12   0  14    4.02    0.26
  12   0  14    3.92    0.26
  12   0 -14    3.83    0.25
  13   0 -14    0.21    0.12
 -13   0 -14    0.30    0.16
  13   0  14    0.27    0.15
  13   0  14    0.51    0.15
  13   0  14    0.21    0.13
  14   0  14    3.38    0.26
 -14   0 -14    3.10    0.29
  14   0  14    2.71    0.24
  14   0 -14    3.35    0.25
  14   0  14    3.30    0.28
 -15   0 -14    0.57    0.18
  15   0  14    0.82    0.17
  15   0  14    0.78    0.16
  15   0  14    0.55    0.16
  15   0 -14    0.89    0.17
 -16   0 -14    0.20    0.19
  16   0  14    0.36    0.18
  16   0 -14    0.50    0.17
  16   0  14    0.08    0.16
  16   0  14    0.49    0.16
 -16   0 -14    0.30    0.19
 -17   0 -14    0.13    0.19
  17   0  14    0.33    0.17
  17   0  14    0.36    0.18
  17   0 -14    0.35    0.17
  17   0  14    0.14    0.18
 -17   0 -14    0.07    0.18
  18   0 -14    2.04    0.23
  18   0  14    2.42    0.27
  18   0  14    2.01    0.27
 -18   0 -14    1.90    0.27
 -18   0 -14    2.12    0.27
  18   0  14    2.37    0.25
  19   0  14    0.08    0.20
  19   0  14    0.08    0.19
  19   0  14    0.14    0.19
  19   0 -14    0.24    0.19
 -19   0 -14    0.14    0.19
 -19   0 -14   -0.23    0.21
  20   0  14    1.30    0.26
  20   0  14    1.15    0.25
  20   0  14    1.28    0.26
  20   0 -14    1.30    0.24
  21   0  14    0.27    0.22
  21   0 -14    0.32    0.20
  21   0  14    0.83    0.25
   1   0 -15   -0.04    0.06
  -1   0  15   -0.03    0.06
   1   0  15    0.01    0.07
  -1   0  15   -0.04    0.06
   1   0 -15   -0.02    0.07
   1   0 -15   -0.05    0.05
  -1   0  15    0.00    0.06
   1   0  15   -0.08    0.06
  -1   0 -15   -0.10    0.07
   1   0 -15   -0.10    0.06
   1   0  15   -0.11    0.06
   1   0  15   -0.01    0.06
  -1   0 -15   -0.09    0.07
  -1   0  15   -0.04    0.06
   2   0 -15    4.42    0.22
  -2   0  15    4.53    0.21
  -2   0  15    4.81    0.21
   2   0  15    4.18    0.21
  -2   0  15    4.88    0.22
   2   0 -15    4.52    0.21
  -2   0  15    4.51    0.21
   2   0  15    4.66    0.23
   2   0  15    4.31    0.23
   2   0  15    4.77    0.22
   2   0 -15    4.57    0.22
  -2   0 -15    4.54    0.23
   2   0 -15    4.45    0.22
   3   0 -15    0.01    0.06
  -3   0  15    0.11    0.07
   3   0  15   -0.04    0.07
  -3   0 -15   -0.09    0.08
   3   0 -15   -0.04    0.07
  -3   0  15   -0.12    0.05
   3   0 -15    0.02    0.06
   3   0  15    0.04    0.06
  -3   0  15    0.06    0.06
   3   0  15   -0.05    0.07
  -3   0  15   -0.01    0.06
   3   0  15   -0.14    0.06
   3   0 -15   -0.08    0.06
  -4   0  15   20.66    0.70
  -4   0  15   20.64    0.71
  -4   0 -15   21.06    0.74
   4   0  15   21.51    0.73
   4   0  15   19.89    0.73
   4   0  15   21.64    0.72
   4   0  15   21.11    0.74
   4   0 -15   20.44    0.71
  -4   0  15   20.51    0.71
   4   0 -15   20.42    0.72
  -4   0  15   21.27    0.70
   4   0 -15   21.09    0.71
   4   0 -15   21.20    0.71
   5   0  15    0.02    0.07
  -5   0  15    0.01    0.06
  -5   0  15   -0.02    0.06
   5   0  15    0.04    0.08
   5   0  15   -0.05    0.08
   5   0 -15    0.05    0.06
   5   0 -15    0.00    0.06
  -5   0 -15    0.05    0.08
   5   0 -15    0.12    0.08
  -5   0  15   -0.03    0.05
   5   0 -15    0.01    0.06
   5   0  15    0.07    0.07
  -6   0 -15    2.44    0.20
   6   0  15    2.11    0.17
   6   0  15    2.14    0.16
  -6   0  15    2.32    0.14
   6   0  15    1.86    0.16
  -6   0  15    2.41    0.14
   6   0 -15    2.32    0.16
   6   0 -15    2.24    0.14
   6   0  15    2.17    0.16
  -6   0  15    2.16    0.14
   7   0 -15    0.08    0.08
   7   0 -15    0.12    0.07
   7   0  15    0.17    0.10
   7   0  15    0.16    0.10
   7   0  15    0.21    0.08
   7   0  15    0.07    0.10
  -7   0 -15    0.07    0.10
  -7   0  15    0.09    0.07
   8   0  15    2.41    0.18
   8   0  15    2.30    0.20
   8   0  15    2.30    0.20
   8   0  15    2.34    0.19
   8   0 -15    2.49    0.18
  -8   0 -15    2.26    0.19
   9   0  15    0.05    0.11
   9   0  15   -0.03    0.10
   9   0  15    0.09    0.11
  -9   0 -15    0.02    0.12
   9   0 -15   -0.02    0.09
   9   0  15   -0.02    0.09
  10   0  15    4.09    0.26
  10   0  15    4.01    0.26
  10   0  15    4.07    0.25
  10   0  15    3.90    0.27
  10   0 -15    4.31    0.24
 -10   0 -15    3.95    0.28
  11   0  15    0.63    0.13
  11   0  15    0.67    0.15
  11   0  15    0.51    0.13
 -11   0 -15    0.67    0.16
  12   0 -15    4.20    0.25
  12   0  15    3.43    0.27
  12   0  15    3.68    0.26
 -12   0 -15    3.65    0.30
  12   0  15    3.73    0.25
  13   0  15    1.22    0.18
 -13   0 -15    0.92    0.19
  13   0  15    1.13    0.18
  13   0  15    0.89    0.16
  14   0  15   11.24    0.50
 -14   0 -15   11.03    0.52
  14   0  15   11.44    0.50
  14   0 -15   10.84    0.46
  14   0  15   10.47    0.48
 -15   0 -15   -0.13    0.16
  15   0  15    0.34    0.17
  15   0  15    0.28    0.17
  15   0 -15    0.30    0.14
 -15   0 -15   -0.07    0.18
  15   0  15    0.03    0.14
  16   0  15   10.00    0.48
  16   0  15   10.45    0.48
  16   0 -15    9.22    0.43
 -16   0 -15    8.87    0.49
 -16   0 -15    9.41    0.49
  16   0  15   10.12    0.48
  17   0  15   -0.10    0.17
  17   0  15   -0.32    0.16
 -17   0 -15   -0.35    0.17
  17   0 -15    0.02    0.15
  17   0  15    0.02    0.16
 -17   0 -15   -0.37    0.16
  18   0  15    0.00    0.20
 -18   0 -15    0.08    0.21
 -18   0 -15   -0.32    0.17
  18   0  15   -0.01    0.17
  18   0 -15    0.08    0.18
  18   0  15    0.28    0.19
  19   0 -15   -0.26    0.15
  19   0  15   -0.04    0.20
  19   0  15   -0.09    0.18
  19   0  15   -0.42    0.17
 -19   0 -15   -0.20    0.19
  20   0  15    2.45    0.30
 -20   0 -15    2.14    0.35
  20   0  15    1.88    0.28
  20   0 -15    2.22    0.27
  20   0  15    2.02    0.28
   0   0  16    2.86    0.18
   0   0  16    2.60    0.17
   0   0  16    2.82    0.17
   0   0  16    2.79    0.17
  -1   0  16    0.32    0.08
   1   0 -16    0.22    0.08
   1   0  16    0.18    0.09
  -1   0 -16    0.13    0.10
   1   0 -16    0.04    0.09
  -1   0 -16    0.23    0.10
   1   0  16    0.35    0.09
   1   0 -16    0.33    0.09
   1   0  16    0.34    0.09
  -1   0  16    0.25    0.08
   2   0  16    1.83    0.16
  -2   0  16    1.82    0.14
   2   0 -16    2.08    0.15
  -2   0  16    2.00    0.14
  -2   0 -16    1.58    0.16
  -2   0 -16    1.81    0.17
   2   0 -16    1.68    0.14
  -2   0  16    1.97    0.15
   2   0  16    1.85    0.16
  -2   0  16    1.48    0.13
   2   0 -16    1.74    0.16
   2   0 -16    1.52    0.15
   2   0  16    1.72    0.15
   2   0  16    2.09    0.14
  -3   0 -16   -0.03    0.09
   3   0 -16   -0.10    0.06
   3   0 -16    0.11    0.07
   3   0 -16    0.02    0.07
   3   0  16    0.08    0.08
   3   0  16    0.01    0.07
  -3   0  16   -0.04    0.06
  -3   0  16    0.10    0.06
  -3   0  16    0.02    0.07
  -3   0  16   -0.03    0.06
   3   0  16   -0.07    0.08
   3   0  16   -0.02    0.06
   3   0 -16    0.04    0.07
   4   0 -16    4.96    0.23
   4   0  16    4.61    0.25
  -4   0  16    4.42    0.21
  -4   0  16    4.60    0.21
  -4   0 -16    4.42    0.25
   4   0  16    4.51    0.24
  -4   0  16    4.43    0.22
   4   0 -16    4.61    0.23
   4   0  16    4.21    0.23
   4   0 -16    4.94    0.22
  -4   0  16    4.38    0.21
   4   0  16    4.29    0.22
   4   0 -16    4.63    0.22
  -5   0 -16    0.10    0.10
   5   0 -16    0.09    0.10
   5   0  16    0.10    0.09
  -5   0  16   -0.03    0.06
   5   0 -16    0.10    0.07
   5   0  16    0.20    0.09
   5   0 -16    0.12    0.07
   5   0  16   -0.08    0.08
  -5   0  16    0.06    0.06
   5   0  16    0.09    0.08
  -5   0  16    0.10    0.07
   5   0 -16    0.18    0.09
   6   0  16    3.29    0.20
   6   0  16    3.11    0.22
   6   0 -16    3.02    0.18
  -6   0 -16    3.47    0.23
   6   0 -16    2.99    0.18
   6   0  16    3.24    0.21
   6   0 -16    3.21    0.19
   6   0  16    2.63    0.20
  -6   0  16    2.97    0.18
   7   0  16    0.53    0.12
   7   0  16    0.46    0.12
   7   0  16    0.24    0.10
   7   0 -16    0.59    0.10
   8   0  16    3.47    0.24
   8   0  16    3.76    0.23
   8   0 -16    3.75    0.22
   8   0  16    3.58    0.25
  -8   0 -16    3.41    0.24
   8   0  16    3.65    0.22
  -9   0 -16    0.10    0.12
   9   0  16    0.08    0.12
   9   0  16    0.16    0.12
   9   0  16    0.16    0.12
   9   0 -16    0.28    0.11
   9   0  16    0.32    0.13
 -10   0 -16   21.53    0.83
  10   0  16   22.33    0.81
  10   0 -16   22.00    0.79
  10   0  16   22.97    0.82
  10   0  16   23.42    0.82
  10   0  16   22.98    0.83
  11   0  16    0.00    0.14
  11   0  16   -0.09    0.11
  11   0  16    0.02    0.12
  11   0  16   -0.05    0.13
  11   0 -16   -0.10    0.11
 -11   0 -16    0.05    0.13
  12   0  16   14.06    0.58
  12   0  16   14.20    0.57
 -12   0 -16   14.25    0.59
  12   0 -16   14.01    0.55
  12   0  16   13.35    0.57
  13   0  16   -0.19    0.13
  13   0  16   -0.25    0.14
  13   0 -16   -0.33    0.12
 -13   0 -16   -0.17    0.15
  13   0  16    0.06    0.13
 -14   0 -16    4.45    0.34
  14   0  16    4.34    0.32
  14   0  16    3.99    0.29
  14   0  16    4.41    0.31
 -14   0 -16    4.37    0.34
  14   0 -16    4.89    0.29
  15   0  16   -0.24    0.15
 -15   0 -16   -0.23    0.17
  15   0  16    0.03    0.16
 -15   0 -16    0.05    0.18
  15   0  16    0.04    0.16
  15   0 -16   -0.01    0.14
  16   0  16    4.83    0.35
 -16   0 -16    4.04    0.36
  16   0  16    4.90    0.34
  16   0  16    5.31    0.35
 -16   0 -16    4.51    0.36
  16   0 -16    4.58    0.31
  17   0 -16    0.07    0.17
  17   0  16   -0.05    0.18
  17   0  16   -0.07    0.17
  17   0  16   -0.23    0.15
 -17   0 -16   -0.41    0.18
 -17   0 -16    0.10    0.19
 -18   0 -16    2.87    0.32
  18   0 -16    3.25    0.29
  18   0  16    3.73    0.31
  18   0  16    3.17    0.32
  18   0  16    3.79    0.33
  19   0  16   -0.09    0.18
  19   0  16   -0.27    0.18
  19   0  16    0.10    0.20
  19   0 -16   -0.24    0.17
 -19   0 -16   -0.04    0.20
  20   0  16    1.77    0.29
  20   0  16    1.60    0.26
  20   0  16    1.74    0.26
 -20   0 -16    1.74    0.29
  20   0 -16    1.74    0.26
   0   0  17    0.08    0.07
   0   0 -17    0.08    0.08
   0   0 -17    0.01    0.08
   0   0  17    0.04    0.07
   0   0  17    0.06    0.07
   0   0 -17    0.01    0.08
   0   0  17    0.03    0.08
   0   0 -17    0.15    0.09
   1   0 -17   -0.03    0.08
   1   0  17   -0.02    0.07
  -1   0 -17    0.05    0.08
   1   0 -17    0.08    0.08
  -1   0  17    0.00    0.07
  -1   0 -17    0.03    0.08
  -1   0  17    0.00    0.07
   1   0  17    0.01    0.08
   1   0 -17   -0.06    0.08
  -1   0  17   -0.02    0.07
   1   0  17   -0.04    0.07
   1   0  17   -0.17    0.07
  -1   0  17   -0.02    0.07
   1   0 -17   -0.05    0.07
   2   0  17    5.29    0.25
   2   0 -17    4.79    0.24
   2   0 -17    4.76    0.25
   2   0 -17    4.96    0.25
  -2   0  17    5.33    0.23
   2   0  17    5.12    0.25
   2   0  17    5.03    0.25
  -2   0  17    5.36    0.24
   2   0  17    4.90    0.25
   2   0 -17    5.10    0.26
  -2   0 -17    5.32    0.27
  -2   0  17    4.89    0.23
  -2   0 -17    5.38    0.27
  -2   0  17    5.11    0.24
   3   0 -17   -0.14    0.08
   3   0 -17    0.28    0.09
   3   0  17    0.14    0.08
   3   0 -17    0.13    0.09
  -3   0  17    0.12    0.07
  -3   0  17    0.15    0.07
  -3   0 -17    0.06    0.10
  -3   0 -17    0.26    0.10
  -3   0  17    0.11    0.07
   3   0  17    0.13    0.09
  -3   0  17    0.13    0.08
   3   0 -17    0.17    0.08
   3   0  17    0.11    0.09
   3   0  17    0.17    0.08
   4   0  17   10.69    0.42
   4   0 -17   10.47    0.41
   4   0  17   10.56    0.42
   4   0  17   10.74    0.43
  -4   0  17   11.27    0.40
   4   0 -17   10.65    0.40
   4   0 -17    9.90    0.40
   4   0 -17    9.96    0.41
  -4   0  17   11.18    0.41
  -4   0  17    9.47    0.41
  -4   0 -17   10.52    0.44
  -4   0  17    9.87    0.40
   4   0  17   10.63    0.43
  -5   0 -17    0.11    0.11
   5   0 -17    0.13    0.08
  -5   0  17    0.14    0.09
  -5   0  17    0.16    0.08
   5   0  17    0.21    0.11
   5   0  17    0.12    0.10
   5   0  17    0.08    0.08
   5   0  17    0.21    0.09
  -5   0  17    0.04    0.07
   5   0 -17    0.25    0.09
   5   0 -17    0.07    0.08
  -6   0 -17   16.67    0.63
   6   0  17   16.01    0.59
  -6   0  17   17.20    0.58
   6   0  17   15.98    0.61
   6   0 -17   16.21    0.61
   6   0 -17   16.14    0.59
   6   0  17   16.08    0.61
   6   0  17   15.27    0.60
   7   0  17   -0.26    0.09
   7   0  17   -0.29    0.09
  -7   0  17   -0.11    0.07
   7   0  17   -0.24    0.09
   7   0  17   -0.16    0.10
   7   0 -17   -0.14    0.09
  -7   0 -17   -0.16    0.10
   8   0  17   22.52    0.82
  -8   0 -17   23.29    0.84
   8   0  17   22.87    0.82
   8   0 -17   22.48    0.80
  -8   0  17   23.58    0.80
   8   0  17   22.85    0.83
   8   0  17   23.29    0.84
   9   0 -17   -0.11    0.09
   9   0  17   -0.09    0.12
   9   0  17   -0.07    0.10
   9   0  17   -0.27    0.10
  -9   0 -17   -0.12    0.12
   9   0  17   -0.08    0.10
 -10   0 -17    1.97    0.22
  10   0  17    2.76    0.24
  10   0  17    2.79    0.25
  10   0  17    2.64    0.24
  10   0  17    2.66    0.24
  10   0 -17    2.87    0.22
  11   0  17   -0.23    0.11
  11   0  17   -0.34    0.11
  11   0  17   -0.04    0.13
 -11   0 -17   -0.12    0.14
  11   0  17   -0.28    0.12
  11   0 -17    0.05    0.11
  12   0  17   10.63    0.48
  12   0  17   10.35    0.46
 -12   0 -17   10.19    0.49
  12   0 -17   10.83    0.45
  12   0  17   10.05    0.46
  13   0  17    0.00    0.13
  13   0  17   -0.03    0.13
  13   0 -17    0.17    0.14
 -13   0 -17   -0.04    0.16
  13   0  17    0.03    0.15
 -13   0 -17    0.00    0.16
  14   0  17    5.14    0.32
 -14   0 -17    5.33    0.37
  14   0  17    4.80    0.34
  14   0  17    5.00    0.34
 -14   0 -17    5.18    0.36
  14   0 -17    5.31    0.31
  15   0  17    0.04    0.15
 -15   0 -17    0.18    0.16
 -15   0 -17    0.22    0.18
  15   0  17    0.17    0.15
  15   0 -17    0.17    0.16
  15   0  17    0.31    0.17
 -16   0 -17    0.27    0.21
  16   0  17    0.79    0.21
  16   0  17    0.29    0.17
  16   0 -17    0.64    0.18
 -16   0 -17    0.52    0.20
  16   0  17    0.56    0.20
 -17   0 -17   -0.23    0.21
  17   0  17    0.01    0.16
  17   0  17   -0.10    0.17
  17   0 -17   -0.18    0.17
  17   0  17    0.14    0.18
 -17   0 -17    0.10    0.19
  18   0  17    0.46    0.23
  18   0  17    0.34    0.21
  18   0 -17    0.64    0.18
 -18   0 -17    0.62    0.23
  18   0  17    0.65    0.23
  19   0 -17   -0.10    0.18
 -19   0 -17    0.39    0.22
  19   0  17   -0.39    0.20
  19   0  17   -0.09    0.18
  19   0  17   -0.24    0.18
   0   0 -18   29.87    1.03
   0   0  18   29.76    1.03
   0   0  18   32.13    1.04
   0   0 -18   31.41    1.05
   0   0 -18   30.42    1.04
   0   0  18   30.10    1.02
   0   0 -18   30.06    1.03
   0   0  18   30.47    1.02
   1   0  18   -0.06    0.08
  -1   0  18   -0.11    0.07
   1   0  18   -0.22    0.08
  -1   0 -18   -0.15    0.10
   1   0 -18   -0.12    0.08
   1   0 -18   -0.18    0.08
   1   0  18    0.01    0.08
   1   0  18   -0.06    0.07
  -1   0  18   -0.01    0.08
  -1   0  18   -0.12    0.08
  -1   0  18   -0.03    0.07
   1   0 -18   -0.19    0.08
   1   0 -18    0.09    0.08
  -1   0 -18   -0.26    0.08
  -2   0  18    7.56    0.32
   2   0  18    7.11    0.33
  -2   0 -18    7.30    0.34
  -2   0  18    7.25    0.31
   2   0  18    7.77    0.33
   2   0  18    7.62    0.33
   2   0 -18    7.37    0.33
  -2   0  18    7.48    0.32
   2   0  18    7.88    0.34
   2   0 -18    7.66    0.32
  -2   0  18    7.16    0.32
  -2   0 -18    7.76    0.36
   2   0 -18    7.51    0.33
   2   0 -18    7.55    0.33
   3   0  18   -0.03    0.09
  -3   0  18   -0.10    0.07
   3   0  18    0.04    0.09
  -3   0 -18    0.04    0.10
  -3   0 -18   -0.13    0.10
  -3   0  18   -0.02    0.08
   3   0 -18   -0.03    0.08
   3   0 -18    0.04    0.09
   3   0  18    0.06    0.10
   3   0 -18   -0.08    0.07
   3   0 -18    0.01    0.08
   3   0  18   -0.08    0.09
  -3   0  18    0.01    0.07
  -3   0  18    0.04    0.07
   4   0 -18    5.79    0.28
   4   0 -18    6.25    0.28
   4   0  18    6.10    0.29
  -4   0  18    6.00    0.27
   4   0 -18    5.91    0.28
  -4   0 -18    5.98    0.31
  -4   0  18    6.16    0.27
   4   0  18    5.84    0.29
   4   0  18    5.63    0.29
  -4   0  18    6.01    0.26
   4   0  18    6.03    0.30
  -4   0 -18    6.19    0.32
   4   0 -18    5.91    0.27
   5   0 -18    0.01    0.12
  -5   0  18   -0.14    0.08
   5   0  18   -0.08    0.10
   5   0 -18   -0.12    0.08
   5   0  18   -0.08    0.10
  -5   0 -18   -0.20    0.11
   5   0 -18    0.04    0.08
   5   0  18   -0.11    0.09
   5   0  18   -0.09    0.10
  -5   0 -18   -0.18    0.11
   6   0  18   10.30    0.43
   6   0  18    9.96    0.42
   6   0  18   10.12    0.43
   6   0  18   10.55    0.45
  -6   0  18   10.39    0.40
  -6   0 -18   10.00    0.45
   6   0 -18   10.13    0.41
   7   0  18   -0.14    0.09
   7   0 -18   -0.21    0.09
  -7   0 -18   -0.31    0.11
   7   0  18   -0.34    0.11
  -7   0  18   -0.22    0.08
   7   0  18   -0.07    0.11
   7   0  18   -0.21    0.10
  -8   0 -18   13.83    0.54
   8   0  18   12.39    0.53
   8   0 -18   12.47    0.49
  -8   0  18   13.40    0.49
   8   0  18   11.55    0.50
   8   0  18   11.77    0.50
   8   0  18   12.68    0.51
   9   0  18   -0.20    0.11
  -9   0 -18   -0.10    0.13
   9   0  18   -0.11    0.12
   9   0 -18   -0.31    0.10
   9   0  18   -0.20    0.11
   9   0  18   -0.05    0.13
  10   0 -18    3.54    0.24
 -10   0 -18    3.19    0.27
 -10   0 -18    3.24    0.27
  10   0  18    3.35    0.25
  10   0  18    3.74    0.25
  10   0  18    3.20    0.26
  11   0  18    0.03    0.14
 -11   0 -18    0.06    0.15
 -11   0 -18    0.06    0.16
  11   0 -18   -0.07    0.12
  11   0  18   -0.04    0.14
  11   0  18    0.05    0.12
  11   0  18    0.13    0.14
  12   0  18    1.87    0.22
  12   0 -18    1.98    0.20
 -12   0 -18    2.02    0.24
  12   0  18    2.22    0.23
  12   0  18    1.85    0.20
 -12   0 -18    1.94    0.24
 -13   0 -18    0.35    0.16
  13   0  18    0.34    0.15
  13   0  18    0.16    0.16
  13   0  18    0.44    0.17
  13   0 -18    0.20    0.14
 -13   0 -18    0.20    0.18
  14   0 -18    2.32    0.22
 -14   0 -18    1.89    0.24
  14   0  18    2.38    0.24
  14   0  18    2.46    0.26
  14   0  18    1.91    0.23
 -14   0 -18    1.57    0.23
  15   0  18   -0.23    0.14
  15   0  18   -0.20    0.17
 -15   0 -18    0.18    0.19
  15   0 -18    0.08    0.15
 -15   0 -18   -0.05    0.17
  15   0  18    0.19    0.16
  16   0  18    0.12    0.17
  16   0  18   -0.28    0.17
  16   0  18    0.12    0.19
  16   0 -18    0.16    0.18
 -16   0 -18   -0.16    0.20
 -16   0 -18    0.15    0.20
  17   0  18    0.48    0.20
  17   0  18    0.40    0.21
  17   0 -18    0.19    0.18
 -17   0 -18    0.41    0.21
  17   0  18    0.72    0.20
  18   0  18    3.58    0.35
  18   0 -18    3.76    0.30
  18   0  18    3.33    0.34
 -18   0 -18    2.96    0.34
  18   0  18    3.04    0.33
  19   0 -18    0.86    0.22
 -19   0 -18    0.97    0.24
  19   0  18    0.56    0.21
  19   0  18    0.97    0.26
  19   0  18    1.07    0.26
   0   0 -19    0.00    0.10
   0   0 -19    0.06    0.09
   0   0  19    0.11    0.10
   0   0 -19    0.21    0.11
   0   0  19    0.09    0.08
   0   0 -19    0.14    0.10
   0   0  19    0.11    0.09
   0   0  19    0.00    0.08
  -1   0  19   -0.14    0.08
  -1   0  19   -0.15    0.08
   1   0 -19    0.01    0.09
   1   0 -19   -0.12    0.09
   1   0  19   -0.01    0.09
   1   0  19   -0.12    0.09
  -1   0 -19   -0.04    0.10
   1   0 -19   -0.03    0.09
  -1   0  19    0.00    0.07
   1   0  19   -0.05    0.09
   1   0  19   -0.06    0.08
  -1   0 -19   -0.15    0.09
  -1   0  19   -0.16    0.08
   1   0 -19   -0.02    0.09
  -1   0 -19   -0.04    0.10
  -2   0  19   20.69    0.75
  -2   0  19   20.84    0.76
   2   0  19   21.35    0.77
   2   0  19   22.43    0.78
   2   0  19   21.71    0.77
   2   0  19   21.20    0.76
   2   0 -19   22.38    0.77
   2   0 -19   22.47    0.77
  -2   0  19   22.54    0.76
   2   0 -19   21.35    0.76
  -2   0  19   21.64    0.75
   2   0 -19   21.28    0.77
  -2   0 -19   22.24    0.80
  -2   0 -19   21.89    0.79
   3   0  19   -0.13    0.10
   3   0 -19   -0.31    0.09
   3   0  19   -0.25    0.09
   3   0 -19   -0.02    0.10
  -3   0  19   -0.10    0.08
  -3   0  19   -0.05    0.08
  -3   0  19   -0.13    0.08
   3   0  19   -0.10    0.09
   3   0 -19   -0.15    0.09
   3   0 -19   -0.09    0.08
   3   0  19   -0.11    0.09
  -3   0 -19   -0.08    0.10
  -4   0  19   30.27    1.02
   4   0 -19   30.34    1.02
   4   0 -19   31.84    1.03
  -4   0 -19   29.43    1.06
   4   0  19   29.45    1.04
   4   0 -19   30.97    1.03
   4   0  19   30.83    1.04
   4   0  19   30.11    1.05
  -4   0 -19   30.28    1.07
  -4   0  19   28.80    1.02
   4   0  19   30.97    1.04
   5   0  19    0.06    0.11
   5   0  19    0.03    0.11
  -5   0  19   -0.02    0.09
   5   0 -19    0.09    0.10
   5   0  19    0.17    0.11
   5   0  19    0.27    0.12
  -5   0 -19   -0.16    0.11
  -5   0 -19   -0.08    0.12
   6   0  19    1.94    0.20
  -6   0 -19    1.87    0.20
  -6   0 -19    1.91    0.22
  -6   0  19    2.43    0.18
   6   0  19    1.78    0.18
   6   0 -19    2.38    0.19
   6   0  19    1.77    0.19
   6   0  19    2.35    0.20
  -7   0 -19    0.34    0.13
  -7   0 -19    0.49    0.15
   7   0  19    0.42    0.13
   7   0  19    0.66    0.14
   7   0 -19    0.31    0.12
   7   0  19    0.53    0.14
   7   0  19    0.40    0.12
   8   0  19   10.84    0.47
   8   0 -19   11.38    0.45
  -8   0 -19   10.67    0.49
   8   0  19   10.95    0.47
   8   0  19   10.52    0.47
  -8   0  19   10.64    0.44
   8   0  19   11.01    0.46
  -8   0 -19   10.89    0.49
   9   0  19   -0.07    0.12
   9   0  19   -0.13    0.11
  -9   0 -19   -0.28    0.12
   9   0  19   -0.18    0.11
   9   0  19   -0.21    0.12
  -9   0 -19   -0.38    0.13
   9   0 -19   -0.17    0.12
  10   0  19    3.93    0.29
  10   0  19    4.26    0.30
  10   0  19    4.01    0.29
 -10   0 -19    4.51    0.32
 -10   0 -19    4.10    0.32
  10   0  19    4.50    0.30
  10   0 -19    3.87    0.26
 -11   0 -19   -0.14    0.15
  11   0  19   -0.05    0.12
  11   0  19    0.05    0.15
  11   0  19   -0.08    0.14
 -11   0 -19   -0.16    0.13
  11   0 -19   -0.14    0.12
  11   0  19    0.08    0.14
 -12   0 -19    1.40    0.23
 -12   0 -19    1.19    0.23
  12   0  19    1.71    0.22
  12   0  19    1.96    0.24
  12   0  19    1.79    0.22
  12   0 -19    1.56    0.18
  13   0  19    0.42    0.17
  13   0  19    0.87    0.19
 -13   0 -19    0.40    0.19
 -13   0 -19    0.61    0.20
  13   0 -19    0.53    0.16
  13   0  19    0.64    0.18
  14   0  19    0.78    0.20
  14   0  19    0.30    0.17
 -14   0 -19    0.21    0.20
  14   0 -19    0.46    0.16
  14   0  19    0.27    0.18
 -14   0 -19    0.49    0.19
  15   0  19    0.04    0.18
  15   0 -19    0.15    0.16
  15   0  19    0.00    0.16
 -15   0 -19   -0.24    0.18
 -15   0 -19    0.13    0.20
  15   0  19    0.16    0.18
  16   0 -19    1.55    0.23
  16   0  19    1.82    0.26
  16   0  19    1.70    0.24
  16   0  19    1.37    0.24
 -16   0 -19    1.93    0.29
  17   0  19    0.33    0.21
  17   0 -19   -0.12    0.18
 -17   0 -19   -0.22    0.20
  17   0  19   -0.33    0.17
  17   0  19   -0.30    0.19
 -18   0 -19    1.20    0.26
  18   0 -19    1.14    0.23
  18   0  19    1.24    0.27
  18   0  19    1.24    0.26
  18   0  19    0.43    0.24
   0   0  20   26.19    0.94
   0   0 -20   26.59    0.96
   0   0 -20   27.53    0.94
   0   0 -20   26.51    0.95
   0   0 -20   27.78    0.94
   0   0  20   27.03    0.94
   0   0  20   27.59    0.93
   0   0  20   26.88    0.93
  -1   0  20   -0.06    0.10
   1   0 -20    0.07    0.12
  -1   0 -20   -0.03    0.12
   1   0  20    0.12    0.11
   1   0 -20    0.10    0.11
  -1   0  20   -0.09    0.10
   1   0 -20   -0.23    0.12
   1   0  20    0.02    0.11
   1   0 -20    0.01    0.11
  -1   0  20    0.27    0.11
  -1   0 -20    0.01    0.13
  -1   0  20    0.10    0.10
   1   0  20    0.37    0.11
  -1   0 -20   -0.04    0.12
   1   0  20    0.07    0.11
   2   0 -20    8.16    0.38
  -2   0  20    8.22    0.36
  -2   0  20    8.42    0.37
   2   0 -20    8.83    0.38
   2   0  20    8.18    0.39
  -2   0 -20    8.57    0.41
  -2   0  20    8.58    0.37
   2   0  20    8.71    0.37
   2   0  20    8.63    0.38
   2   0  20    8.03    0.38
   2   0 -20    8.90    0.38
  -2   0  20    9.33    0.37
   2   0 -20    8.65    0.37
  -2   0 -20    7.91    0.39
  -3   0 -20    0.05    0.13
   3   0 -20   -0.01    0.10
  -3   0  20   -0.07    0.09
  -3   0  20   -0.09    0.10
   3   0  20    0.08    0.11
  -3   0 -20   -0.05    0.12
   3   0  20    0.00    0.11
   3   0 -20    0.07    0.11
  -3   0  20    0.13    0.10
   3   0  20   -0.15    0.11
   3   0 -20   -0.12    0.10
   3   0 -20    0.15    0.11
   3   0  20   -0.01    0.11
   4   0 -20    1.57    0.16
   4   0  20    1.29    0.16
  -4   0 -20    1.78    0.19
   4   0  20    1.44    0.16
  -4   0 -20    1.70    0.20
   4   0  20    1.70    0.19
   4   0  20    1.49    0.16
  -4   0  20    2.14    0.17
   4   0 -20    1.40    0.15
   5   0 -20    0.16    0.11
  -5   0 -20   -0.24    0.13
   5   0  20    0.09    0.11
   5   0  20    0.10    0.12
   5   0  20    0.02    0.11
  -5   0  20   -0.18    0.09
  -5   0 -20    0.08    0.13
   5   0  20    0.02    0.12
  -6   0 -20    5.91    0.35
   6   0  20    6.58    0.33
  -6   0  20    6.49    0.31
   6   0  20    6.63    0.34
   6   0  20    6.06    0.33
   6   0  20    6.76    0.34
   6   0 -20    6.93    0.32
  -6   0 -20    6.00    0.35
   7   0  20    0.43    0.14
  -7   0 -20    0.52    0.16
   7   0  20    0.39    0.15
   7   0 -20    0.16    0.12
  -7   0  20    0.23    0.11
   7   0  20    0.41    0.14
  -7   0 -20    0.38    0.16
   7   0  20    0.51    0.13
  -8   0 -20    2.18    0.23
   8   0  20    1.96    0.21
  -8   0 -20    2.12    0.26
  -8   0  20    2.12    0.19
   8   0  20    2.27    0.22
   8   0  20    2.10    0.20
   8   0  20    2.08    0.23
   8   0 -20    2.29    0.21
   9   0  20    0.90    0.16
  10   0  20    1.48    0.21
  10   0 -20    1.52    0.18
  10   0  20    1.75    0.20
  10   0  20    1.52    0.20
 -10   0 -20    1.75    0.24
 -10   0 -20    1.20    0.21
  10   0  20    1.87    0.21
  11   0  20    0.03    0.15
 -11   0 -20   -0.11    0.17
  11   0  20   -0.29    0.13
  11   0 -20   -0.04    0.13
  11   0  20   -0.05    0.15
 -11   0 -20    0.07    0.16
  11   0  20   -0.12    0.15
  12   0 -20    7.06    0.36
  12   0  20    6.72    0.39
 -12   0 -20    6.88    0.43
 -12   0 -20    7.23    0.42
  12   0  20    7.14    0.40
  12   0  20    7.55    0.41
  13   0 -20    0.33    0.16
  13   0  20    0.11    0.15
 -13   0 -20   -0.01    0.18
  13   0  20   -0.05    0.16
  13   0  20   -0.04    0.16
 -13   0 -20   -0.12    0.19
  14   0 -20    2.97    0.26
 -14   0 -20    1.88    0.26
 -14   0 -20    2.48    0.30
  14   0  20    2.99    0.30
  14   0  20    2.82    0.29
  14   0  20    3.00    0.27
  15   0  20    0.23    0.19
  15   0  20   -0.02    0.18
  15   0 -20   -0.19    0.16
 -15   0 -20    0.14    0.21
  15   0  20    0.02    0.17
 -16   0 -20    1.00    0.25
  16   0 -20    0.83    0.21
  16   0  20    1.13    0.24
  16   0  20    0.66    0.21
  16   0  20    0.98    0.24
 -17   0 -20   -0.19    0.21
  17   0  20    0.05    0.21
  17   0  20   -0.05    0.19
  17   0  20   -0.33    0.18
   0   0  21    0.23    0.11
   0   0 -21    0.29    0.12
   0   0 -21    0.22    0.12
   0   0 -21    0.19    0.11
   0   0  21    0.18    0.11
   0   0  21    0.13    0.10
   0   0 -21    0.25    0.12
   0   0  21    0.21    0.11
  -1   0  21   -0.01    0.10
   1   0  21   -0.07    0.10
   1   0 -21   -0.17    0.11
  -1   0  21   -0.10    0.11
  -1   0 -21    0.00    0.12
  -1   0 -21   -0.07    0.12
   1   0 -21    0.05    0.12
   1   0  21   -0.02    0.11
  -1   0 -21    0.10    0.12
  -1   0 -21    0.00    0.12
   1   0 -21   -0.05    0.11
   1   0  21   -0.02    0.10
   1   0 -21   -0.27    0.10
  -1   0  21   -0.03    0.10
  -1   0  21    0.08    0.10
   1   0  21   -0.11    0.10
   2   0  21   12.28    0.49
  -2   0  21   12.18    0.48
   2   0  21   11.11    0.49
   2   0  21   11.81    0.50
  -2   0  21   11.20    0.48
  -2   0  21   12.20    0.48
   2   0  21   12.55    0.49
  -2   0 -21   12.37    0.52
  -2   0 -21   12.49    0.52
  -2   0 -21   11.93    0.50
   2   0 -21   12.49    0.49
   2   0 -21   12.40    0.48
  -2   0  21   12.09    0.48
   2   0 -21   12.41    0.50
   2   0 -21   12.25    0.50
  -3   0  21    0.51    0.12
  -3   0 -21    0.61    0.15
   3   0  21    0.73    0.14
  -3   0 -21    0.35    0.15
   3   0 -21    0.29    0.15
   4   0  21    6.04    0.32
   4   0  21    6.23    0.32
   4   0 -21    6.96    0.32
   4   0  21    6.25    0.34
   4   0  21    6.14    0.33
  -4   0 -21    6.16    0.35
  -4   0 -21    6.05    0.37
  -4   0  21    6.28    0.30
  -5   0 -21    0.18    0.15
   5   0 -21    0.53    0.14
   5   0  21    0.63    0.14
   5   0  21    0.34    0.12
  -5   0 -21    0.56    0.15
  -5   0  21    0.28    0.11
   5   0  21    0.41    0.14
  -6   0 -21    4.52    0.34
   6   0  21    5.27    0.31
   6   0  21    5.18    0.30
  -6   0 -21    5.05    0.32
   6   0 -21    5.19    0.29
   6   0  21    5.20    0.32
   6   0  21    4.75    0.30
  -6   0  21    4.98    0.27
  -7   0 -21   -0.27    0.15
  -7   0 -21    0.06    0.15
   7   0  21   -0.01    0.13
   7   0  21    0.04    0.14
   7   0  21    0.05    0.12
   7   0  21   -0.19    0.12
  -7   0  21   -0.11    0.11
   7   0 -21    0.09    0.13
  -8   0 -21   23.12    0.87
   8   0  21   21.35    0.82
  -8   0 -21   22.32    0.85
  -8   0  21   21.81    0.79
   8   0  21   21.90    0.82
   8   0  21   22.63    0.84
   8   0  21   22.73    0.83
   8   0 -21   21.92    0.80
   9   0 -21   -0.01    0.13
   9   0  21    0.17    0.14
   9   0  21   -0.03    0.13
  -9   0 -21   -0.10    0.15
   9   0  21   -0.18    0.12
   9   0  21   -0.03    0.14
  -9   0 -21   -0.21    0.15
  10   0  21    0.55    0.16
  10   0  21    0.67    0.16
  10   0  21    0.77    0.19
  10   0  21    0.79    0.19
 -10   0 -21    0.40    0.19
  10   0 -21    0.72    0.16
 -10   0 -21    0.63    0.19
 -11   0 -21    0.04    0.17
 -11   0 -21   -0.16    0.17
  11   0 -21   -0.05    0.14
  11   0  21    0.03    0.15
  11   0  21   -0.11    0.14
  11   0  21    0.06    0.16
  12   0 -21   11.16    0.48
  12   0  21   10.47    0.50
  12   0  21   11.72    0.54
  12   0  21   11.07    0.50
 -12   0 -21   10.71    0.54
 -12   0 -21   10.63    0.56
  13   0 -21    0.40    0.16
  13   0  21    0.44    0.17
  13   0  21   -0.03    0.15
 -13   0 -21   -0.13    0.19
  13   0  21    0.34    0.17
 -13   0 -21   -0.08    0.17
  14   0 -21    8.75    0.51
 -14   0 -21    9.80    0.54
  14   0  21   10.23    0.50
  14   0  21   10.39    0.52
  14   0  21    9.93    0.51
  15   0  21   -0.18    0.18
  15   0  21   -0.23    0.19
  15   0  21   -0.42    0.18
 -15   0 -21   -0.26    0.21
  16   0  21    4.16    0.36
 -16   0 -21    2.89    0.33
  16   0  21    2.49    0.30
  16   0  21    2.60    0.29
  17   0  21   -0.15    0.20
  17   0  21    0.17    0.19
 -17   0 -21   -0.03    0.21
  17   0  21   -0.14    0.20
   0   0  22    9.62    0.41
   0   0  22    9.85    0.42
   0   0 -22    9.90    0.43
   0   0 -22    9.47    0.44
   0   0 -22    8.86    0.42
   0   0  22    9.68    0.41
   0   0 -22    8.78    0.44
   0   0  22    9.69    0.42
   1   0 -22    0.23    0.12
  -1   0  22    0.31    0.12
   1   0 -22    0.31    0.13
  -1   0 -22    0.41    0.14
   1   0  22    0.41    0.12
  -1   0 -22    0.27    0.14
   1   0 -22    0.36    0.13
   1   0  22    0.15    0.12
   1   0  22    0.28    0.12
  -1   0  22    0.18    0.11
  -1   0  22    0.30    0.11
  -1   0 -22    0.36    0.14
  -1   0 -22    0.29    0.14
   1   0  22    0.14    0.12
   1   0 -22    0.21    0.13
   2   0  22    3.18    0.23
   2   0 -22    3.12    0.24
   2   0  22    3.10    0.24
   2   0 -22    3.26    0.24
  -2   0 -22    2.94    0.25
   2   0 -22    3.22    0.25
   2   0  22    2.96    0.24
  -2   0 -22    2.91    0.26
  -2   0  22    3.50    0.22
   2   0  22    3.23    0.24
  -2   0  22    3.31    0.22
  -2   0 -22    2.93    0.25
   2   0 -22    3.43    0.23
  -3   0  22   -0.20    0.10
   3   0 -22   -0.13    0.17
  -3   0 -22   -0.14    0.13
   3   0  22   -0.10    0.12
   3   0  22   -0.11    0.12
   3   0  22   -0.30    0.11
   3   0  22   -0.19    0.11
   3   0 -22   -0.09    0.11
  -3   0 -22   -0.30    0.12
   4   0  22    7.02    0.36
  -4   0  22    7.34    0.33
  -4   0 -22    6.53    0.37
   4   0  22    6.90    0.36
   4   0  22    7.03    0.35
   4   0  22    6.92    0.35
   4   0 -22    7.24    0.34
  -4   0 -22    6.69    0.38
   5   0  22    0.17    0.13
  -5   0  22    0.09    0.11
   5   0  22    0.04    0.13
  -5   0 -22   -0.17    0.14
   5   0 -22    0.11    0.12
   5   0  22    0.10    0.12
  -5   0 -22    0.17    0.14
   5   0  22    0.00    0.11
  -6   0 -22    3.66    0.29
   6   0  22    3.53    0.27
  -6   0  22    3.31    0.23
   6   0  22    3.33    0.25
   6   0  22    3.23    0.27
   6   0  22    3.65    0.28
  -6   0 -22    3.11    0.30
   6   0 -22    3.68    0.25
   7   0 -22   -0.25    0.12
  -7   0 -22   -0.08    0.14
   7   0  22   -0.01    0.12
  -7   0 -22    0.12    0.14
   7   0  22   -0.04    0.14
  -7   0  22   -0.19    0.11
   7   0  22   -0.02    0.14
   7   0  22    0.01    0.14
   8   0  22    7.73    0.39
   8   0  22    8.02    0.41
  -8   0 -22    7.57    0.42
  -8   0  22    7.40    0.37
  -8   0 -22    8.14    0.44
   8   0  22    7.51    0.40
   8   0  22    7.27    0.40
   8   0 -22    7.59    0.37
   9   0  22   -0.34    0.14
   9   0  22   -0.29    0.14
   9   0  22   -0.20    0.14
   9   0  22   -0.18    0.14
  -9   0 -22   -0.01    0.15
  -9   0 -22   -0.58    0.15
   9   0 -22   -0.18    0.13
 -10   0 -22    9.73    0.50
  10   0  22    9.91    0.48
  10   0 -22    9.40    0.44
 -10   0 -22    9.79    0.51
  10   0  22    9.34    0.46
  10   0  22    9.88    0.49
  10   0  22    9.99    0.47
 -11   0 -22    0.10    0.18
  11   0  22    0.21    0.15
 -11   0 -22   -0.18    0.18
  11   0  22    0.15    0.17
  11   0 -22    0.23    0.16
  11   0  22    0.33    0.17
 -12   0 -22    2.52    0.29
  12   0  22    2.38    0.27
 -12   0 -22    2.80    0.31
  12   0  22    2.29    0.25
  12   0  22    2.23    0.25
  13   0  22    0.34    0.20
  13   0  22   -0.05    0.18
  13   0  22    0.46    0.17
 -13   0 -22   -0.16    0.20
  14   0  22    3.40    0.31
 -14   0 -22    2.69    0.32
  14   0  22    2.81    0.31
  14   0  22    3.47    0.30
  15   0  22   -0.18    0.19
  15   0  22   -0.33    0.16
  15   0  22   -0.25    0.19
 -15   0 -22   -0.25    0.18
  16   0  22    2.58    0.32
  16   0  22    2.40    0.30
  16   0  22    1.81    0.29
 -16   0 -22    2.37    0.31
   0   0  23    0.20    0.11
   0   0 -23   -0.20    0.12
   0   0 -23   -0.19    0.12
   0   0  23   -0.06    0.11
   0   0 -23   -0.09    0.12
   0   0  23   -0.10    0.10
   0   0 -23    0.37    0.13
   0   0  23   -0.03    0.12
  -1   0  23    0.00    0.11
  -1   0 -23   -0.34    0.12
   1   0  23   -0.21    0.11
   1   0 -23   -0.06    0.12
   1   0  23    0.04    0.12
  -1   0  23   -0.02    0.11
  -1   0 -23   -0.04    0.12
  -1   0 -23   -0.13    0.11
   1   0  23   -0.18    0.11
   1   0 -23   -0.02    0.12
  -1   0 -23    0.06    0.13
  -1   0  23   -0.10    0.11
   1   0  23   -0.21    0.10
   1   0 -23   -0.12    0.12
   1   0 -23   -0.13    0.12
  -2   0 -23   23.90    0.88
  -2   0 -23   24.14    0.87
   2   0 -23   23.24    0.85
   2   0  23   23.03    0.85
  -2   0 -23   23.84    0.89
   2   0  23   23.79    0.86
   2   0 -23   23.76    0.86
  -2   0 -23   23.76    0.87
  -2   0  23   23.54    0.84
   2   0  23   23.70    0.87
   2   0  23   24.19    0.87
  -3   0  23   -0.10    0.11
   3   0  23   -0.11    0.12
  -3   0 -23    0.03    0.13
   3   0  23    0.12    0.12
  -3   0 -23   -0.26    0.14
   3   0 -23   -0.01    0.12
   3   0  23   -0.09    0.12
  -3   0 -23   -0.05    0.14
   3   0  23   -0.03    0.12
   4   0  23   14.84    0.58
   4   0  23   14.67    0.58
   4   0  23   13.73    0.59
  -4   0 -23   13.98    0.60
   4   0 -23   14.52    0.57
  -4   0  23   14.33    0.56
  -4   0 -23   14.34    0.62
   4   0  23   14.51    0.59
  -5   0  23   -0.06    0.12
   5   0 -23   -0.25    0.12
   5   0  23   -0.06    0.12
   5   0  23   -0.12    0.13
  -5   0 -23   -0.33    0.15
   5   0  23   -0.21    0.12
   5   0  23   -0.04    0.13
  -5   0 -23    0.03    0.14
   6   0  23    2.65    0.23
   6   0 -23    3.23    0.25
   6   0  23    2.58    0.24
   6   0  23    2.87    0.26
  -6   0 -23    2.87    0.27
  -6   0 -23    2.51    0.26
   6   0  23    2.60    0.24
   7   0 -23   -0.16    0.12
   7   0  23    0.14    0.15
   7   0  23    0.12    0.14
  -7   0 -23    0.17    0.16
   7   0  23    0.33    0.15
   7   0  23   -0.15    0.14
  -7   0 -23    0.11    0.17
  -8   0 -23    4.02    0.34
   8   0  23    3.64    0.29
   8   0  23    4.04    0.29
   8   0  23    3.59    0.29
  -8   0 -23    3.89    0.32
   8   0  23    4.10    0.31
   8   0 -23    3.10    0.26
   9   0 -23   -0.06    0.23
  -9   0 -23    0.19    0.18
   9   0  23   -0.10    0.15
   9   0  23   -0.04    0.15
  -9   0 -23   -0.02    0.17
   9   0  23   -0.01    0.14
   9   0  23   -0.05    0.14
 -10   0 -23    5.61    0.39
 -10   0 -23    5.97    0.41
  10   0  23    6.27    0.37
  10   0  23    6.68    0.39
  10   0  23    6.03    0.38
  10   0  23    6.13    0.37
  11   0  23    0.01    0.17
  11   0  23   -0.18    0.17
 -11   0 -23   -0.20    0.17
 -11   0 -23   -0.38    0.18
  11   0  23   -0.03    0.17
  12   0  23    4.17    0.35
  12   0  23    4.31    0.35
 -12   0 -23    3.70    0.37
  12   0  23    4.08    0.33
  13   0  23    0.40    0.20
  13   0  23    0.55    0.19
 -13   0 -23    0.62    0.23
  13   0  23    0.53    0.21
  14   0  23    0.19    0.21
  14   0  23    0.19    0.20
 -14   0 -23    0.17    0.22
  14   0  23    0.13    0.19
  15   0  23    0.44    0.22
 -15   0 -23    0.49    0.24
  15   0  23    0.38    0.22
  15   0  23    0.49    0.23
   0   0 -24   48.85    1.63
   0   0 -24   47.34    1.65
   0   0  24   47.37    1.61
   0   0  24   49.42    1.65
   0   0 -24   48.20    1.63
   0   0  24   47.23    1.61
   0   0 -24   47.82    1.63
   0   0  24   50.65    1.63
  -1   0 -24   -0.06    0.13
   1   0 -24    0.07    0.13
  -1   0 -24    0.00    0.14
   1   0 -24    0.07    0.14
  -1   0  24   -0.02    0.12
  -1   0 -24    0.10    0.14
   1   0  24    0.34    0.13
   1   0  24    0.16    0.12
   1   0  24    0.31    0.14
   1   0 -24   -0.04    0.13
   1   0  24    0.31    0.14
  -1   0 -24    0.12    0.14
  -2   0  24    1.68    0.25
   2   0 -24    1.60    0.20
   2   0  24    1.23    0.18
  -2   0 -24    1.21    0.19
  -2   0 -24    1.48    0.19
   2   0  24    1.27    0.17
  -2   0 -24    1.28    0.20
  -2   0 -24    1.60    0.20
   2   0  24    1.50    0.18
   2   0  24    1.59    0.19
  -3   0 -24   -0.22    0.13
   3   0  24    0.02    0.13
  -3   0 -24   -0.23    0.13
  -3   0 -24   -0.02    0.14
   3   0  24   -0.08    0.12
   3   0 -24   -0.29    0.12
   3   0  24   -0.15    0.12
   3   0  24   -0.30    0.11
   4   0  24    9.01    0.45
  -4   0 -24    9.66    0.48
   4   0 -24    9.48    0.43
  -4   0 -24    9.45    0.46
   4   0  24    9.28    0.43
   4   0  24    9.15    0.44
   4   0  24    9.71    0.44
   5   0  24    0.10    0.14
   5   0  24    0.11    0.14
  -5   0 -24   -0.04    0.15
  -5   0 -24   -0.14    0.16
   5   0  24   -0.14    0.12
   5   0 -24   -0.01    0.14
   5   0  24    0.06    0.15
   6   0  24   17.58    0.67
   6   0  24   16.95    0.69
   6   0  24   17.18    0.68
  -6   0 -24   17.32    0.72
   6   0 -24   15.23    0.77
   6   0  24   16.73    0.66
  -6   0 -24   16.62    0.69
   7   0  24    0.07    0.15
   7   0  24    0.01    0.13
   7   0  24    0.12    0.14
  -7   0 -24    0.03    0.16
  -7   0 -24   -0.09    0.17
   7   0  24   -0.09    0.14
   8   0  24    1.03    0.18
   8   0  24    0.68    0.18
  -8   0 -24    0.56    0.19
   8   0  24    0.55    0.17
   8   0  24    0.68    0.17
  -8   0 -24    0.57    0.20
   9   0  24    0.65    0.18
   9   0  24    0.43    0.16
   9   0  24    0.42    0.17
   9   0  24    0.49    0.17
  -9   0 -24    0.26    0.19
  -9   0 -24    0.40    0.19
  10   0  24    2.26    0.26
  10   0  24    1.71    0.23
  10   0  24    2.07    0.25
 -10   0 -24    2.10    0.28
 -10   0 -24    1.58    0.25
  10   0  24    2.15    0.25
  11   0  24    0.00    0.16
  11   0  24    0.12    0.18
  11   0  24    0.17    0.19
 -11   0 -24    0.30    0.21
  12   0  24    1.62    0.25
 -12   0 -24    1.31    0.27
  12   0  24    1.69    0.26
  12   0  24    1.24    0.25
  13   0  24   -0.13    0.19
  13   0  24    0.02    0.18
  13   0  24   -0.44    0.18
 -13   0 -24   -0.23    0.20
  14   0  24    1.34    0.25
 -14   0 -24    1.20    0.27
  14   0  24    1.02    0.23
  14   0  24    1.28    0.25
   0   0 -25    0.34    0.19
   0   0 -25    0.52    0.15
   0   0 -25    0.46    0.16
   0   0 -25    0.54    0.16
   0   0  25    0.69    0.15
   0   0  25    0.44    0.14
  -1   0 -25    0.02    0.15
   1   0  25   -0.12    0.12
   1   0 -25   -0.13    0.13
  -1   0 -25    0.17    0.14
   1   0  25   -0.06    0.12
  -1   0 -25   -0.03    0.14
   1   0 -25   -0.02    0.21
   1   0  25    0.05    0.13
  -1   0 -25    0.11    0.16
   2   0 -25    2.94    0.26
   2   0  25    3.21    0.25
   2   0  25    2.87    0.26
  -2   0 -25    3.21    0.29
   2   0  25    2.89    0.26
  -2   0 -25    3.03    0.29
  -2   0 -25    2.29    0.23
   2   0  25    2.46    0.30
  -2   0 -25    2.96    0.27
   3   0  25    0.37    0.15
  -3   0 -25    0.16    0.17
   3   0  25    0.16    0.14
  -3   0 -25    0.04    0.15
   3   0  25    0.52    0.15
  -3   0 -25    0.02    0.14
   3   0  25    0.34    0.15
   4   0  25    0.86    0.18
  -4   0 -25    0.66    0.18
  -4   0 -25    0.56    0.18
   4   0  25    0.66    0.16
  -4   0 -25    0.55    0.18
   4   0  25    0.55    0.16
   4   0  25    0.68    0.15
   5   0  25    0.29    0.15
   5   0  25    0.34    0.16
  -5   0 -25    0.14    0.16
   5   0  25   -0.09    0.13
   5   0  25    0.39    0.15
  -5   0 -25    0.40    0.18
   6   0  25    3.82    0.29
   6   0  25    2.95    0.28
  -6   0 -25    3.40    0.33
   6   0  25    3.26    0.28
   6   0  25    3.19    0.30
  -6   0 -25    3.56    0.31
   7   0  25    0.21    0.14
  -7   0 -25    0.09    0.17
   7   0  25    0.11    0.14
  -7   0 -25    0.14    0.18
   7   0  25    0.06    0.16
   7   0  25    0.18    0.16
  -8   0 -25    1.48    0.25
   8   0  25    0.63    0.20
   8   0  25    0.99    0.19
  -8   0 -25    1.01    0.22
   8   0  25    1.06    0.19
   8   0  25    1.29    0.23
  -9   0 -25   -0.02    0.18
   9   0  25   -0.17    0.16
   9   0  25    0.06    0.15
  -9   0 -25   -0.17    0.19
   9   0  25   -0.15    0.17
   9   0  25   -0.25    0.16
  10   0  25    2.27    0.28
  10   0  25    1.80    0.23
 -10   0 -25    2.04    0.29
  10   0  25    2.34    0.26
  11   0  25    0.09    0.17
  11   0  25    0.64    0.21
 -11   0 -25    0.63    0.24
  11   0  25    0.35    0.19
  12   0  25    1.21    0.24
  12   0  25    1.46    0.25
 -12   0 -25    0.75    0.23
  12   0  25    1.02    0.22
  13   0  25   -0.11    0.17
 -13   0 -25    0.10    0.23
  13   0  25   -0.18    0.18
  13   0  25    0.23    0.21
   0   0 -26    5.69    0.36
   0   0 -26    5.86    0.35
  -1   0 -26    0.26    0.16
  -1   0 -26    0.30    0.16
  -1   0 -26    0.31    0.16
   1   0  26    0.41    0.14
   1   0  26    0.40    0.15
  -1   0 -26    0.34    0.18
   2   0  26    1.81    0.20
  -2   0 -26    2.11    0.25
   2   0  26    2.01    0.22
   2   0  26    2.05    0.23
  -2   0 -26    1.83    0.23
  -2   0 -26    2.01    0.23
  -2   0 -26    1.56    0.21
  -3   0 -26   -0.11    0.14
  -3   0 -26   -0.17    0.15
   3   0  26   -0.29    0.12
   3   0  26    0.01    0.14
  -3   0 -26   -0.32    0.14
   3   0  26   -0.21    0.13
  -3   0 -26   -0.14    0.13
   4   0  26    8.62    0.44
  -4   0 -26    8.06    0.46
  -4   0 -26    8.47    0.46
   4   0  26    8.57    0.43
   4   0  26    8.54    0.43
  -4   0 -26    8.56    0.44
  -5   0 -26    0.29    0.18
   5   0  26    0.46    0.17
   5   0  26    0.18    0.15
  -5   0 -26    0.28    0.17
  -5   0 -26    0.08    0.16
   5   0  26    0.35    0.15
   6   0  26   10.13    0.48
  -6   0 -26    9.68    0.53
   6   0  26    9.84    0.48
   6   0  26   10.16    0.61
  -6   0 -26    9.24    0.50
   6   0  26    9.75    0.49
   7   0  26    0.19    0.16
  -7   0 -26    0.35    0.21
   7   0  26    0.11    0.17
  -7   0 -26    0.28    0.18
   7   0  26    0.13    0.16
   7   0  26    0.16    0.16
   8   0  26    1.14    0.22
   8   0  26    1.01    0.28
   8   0  26    0.94    0.21
   8   0  26    1.12    0.20
  -8   0 -26    0.61    0.31
  -8   0 -26    1.10    0.25
   9   0  26    0.00    0.16
  -9   0 -26   -0.17    0.19
   9   0  26   -0.24    0.16
   9   0  26    0.15    0.16
 -10   0 -26    9.83    0.57
  10   0  26    9.63    0.53
  10   0  26   10.46    0.50
  10   0  26   10.07    0.50
 -11   0 -26    0.21    0.23
  11   0  26    0.13    0.18
  11   0  26   -0.08    0.19
  11   0  26   -0.09    0.17
 -12   0 -26    2.32    0.33
  12   0  26    2.85    0.32
  12   0  26    2.17    0.27
  12   0  26    2.15    0.27
   1   0  27   -0.03    0.14
  -1   0 -27   -0.20    0.16
  -1   0 -27    0.01    0.16
   2   0  27    1.94    0.22
   2   0  27    2.12    0.23
  -2   0 -27    1.83    0.24
  -2   0 -27    3.07    0.30
  -2   0 -27    2.06    0.24
   3   0  27    0.25    0.16
  -3   0 -27    0.02    0.16
  -3   0 -27    0.02    0.18
  -3   0 -27   -0.05    0.17
   3   0  27   -0.10    0.15
   3   0  27    0.21    0.16
   4   0  27    5.60    0.37
   4   0  27    5.84    0.36
  -4   0 -27    5.49    0.38
  -4   0 -27    6.01    0.40
   4   0  27    5.85    0.36
  -4   0 -27    5.30    0.37
   5   0  27   -0.02    0.15
   5   0  27   -0.04    0.14
  -5   0 -27   -0.07    0.18
  -5   0 -27    0.02    0.19
  -5   0 -27   -0.11    0.16
   5   0  27   -0.04    0.16
   6   0  27    4.65    0.34
   6   0  27    4.52    0.35
  -6   0 -27    4.86    0.39
  -6   0 -27    4.28    0.40
  -6   0 -27    4.78    0.36
   6   0  27    4.34    0.34
   7   0  27   -0.32    0.16
  -7   0 -27    0.13    0.21
   7   0  27   -0.01    0.17
  -8   0 -27    2.67    0.32
   8   0  27    2.96    0.29
   8   0  27    2.20    0.27
   9   0  27   -0.19    0.18
   9   0  27   -0.17    0.17
  -9   0 -27    0.11    0.22
 -10   0 -27    4.81    0.43
  10   0  27    4.47    0.39
  10   0  27    5.18    0.38
  -1   0 -28   -0.02    0.18
  -2   0 -28    2.99    0.30
  -2   0 -28    2.66    0.28
   2   0  28    2.77    0.27
  -3   0 -28    0.22    0.18
   3   0  28    0.08    0.16
   3   0  28   -0.07    0.16
  -3   0 -28   -0.08    0.17
  -3   0 -28   -0.03    0.18
  -4   0 -28   11.62    0.57
   4   0  28   11.59    0.55
  -4   0 -28   12.00    0.60
   4   0  28   12.14    0.57
  -4   0 -28   12.20    0.57
   4   0  28   11.91    0.56
   5   0  28    0.27    0.19
   5   0  28    0.22    0.17
  -5   0 -28    0.08    0.23
  -5   0 -28    0.01    0.20
  -5   0 -28    0.13    0.18
   6   0  28    9.17    0.50
   6   0  28   10.14    0.52
  -6   0 -28   10.48    0.57
  -6   0 -28   10.29    0.52
  -7   0 -28    0.13    0.20
   7   0  28    0.11    0.18
   7   0  28   -0.19    0.17
  -7   0 -28   -0.16    0.19
   8   0  28    3.02    0.31
  -8   0 -28    3.27    0.36
   8   0  28    2.50    0.29
   9   0  28    0.33    0.21
  -9   0 -28    0.09    0.24
   9   0  28    0.08    0.17
  -2   0 -29    9.67    0.55
   3   0  29    0.16    0.17
  -3   0 -29    0.22    0.19
  -3   0 -29   -0.03    0.19
   3   0  29    0.12    0.22
   4   0  29    3.79    0.32
   4   0  29    3.96    0.33
  -4   0 -29    3.40    0.34
  -4   0 -29    4.05    0.35
   5   0  29   -0.01    0.18
  -5   0 -29    0.12    0.17
   5   0  29    0.33    0.18
  -5   0 -29    0.26    0.21
  -6   0 -29    0.89    0.25
   6   0  29    1.11    0.23
   6   0  29    0.85    0.20
  -6   0 -29    0.89    0.23
  -3   0 -30   -0.35    0.19
   3   0  30   -0.12    0.16
  -3   0 -30   -0.18    0.28
   0   1   0    0.00    0.00
   1   1   0    0.67    0.03
  -2  -1   0    2.19    0.08
   2   1   0    2.45    0.09
  -2   1   0    2.51    0.09
  -3  -1   0   45.72    1.43
  -3   1   0   45.80    1.44
  -4  -1   0    0.50    0.04
  -4   1   0    0.57    0.05
   5   1   0   41.90    1.31
  -5   1   0   40.54    1.31
  -5  -1   0   40.13    1.28
   5  -1   0   41.00    1.28
   5   1   0   41.74    1.31
   6  -1   0    0.12    0.03
  -6   1   0    0.10    0.04
   6   1   0    0.10    0.03
  -6  -1   0    0.07    0.03
   6  -1   0    0.23    0.04
   6   1   0    0.15    0.04
   7   1   0   10.29    0.35
   7  -1   0   10.24    0.35
   7   1   0    9.96    0.35
   7  -1   0   10.04    0.36
  -7   1   0    9.97    0.35
  -7  -1   0   10.41    0.35
   8   1   0    2.89    0.13
  -8  -1   0    2.96    0.14
   8  -1   0    2.44    0.13
  -8   1   0    2.77    0.15
   8  -1   0    2.62    0.13
   8   1   0    2.47    0.13
   8   1   0    2.85    0.14
   8  -1   0    2.64    0.14
   9   1   0   31.48    1.02
   9  -1   0   31.73    1.03
  -9   1   0   31.48    1.03
  -9  -1   0   31.35    1.03
   9   1   0   33.08    1.02
   9   1   0   30.17    1.03
   9  -1   0   33.45    1.02
   9  -1   0   30.96    1.04
 -10   1   0    2.31    0.15
  10  -1   0    2.42    0.13
  10   1   0    2.41    0.14
  10  -1   0    2.31    0.13
 -10  -1   0    2.51    0.15
  10  -1   0    2.51    0.15
  10   1   0    2.33    0.13
  10   1   0    2.38    0.13
  11   1   0   25.51    0.85
  11  -1   0   26.55    0.86
  11   1   0   24.84    0.87
  11  -1   0   25.32    0.88
 -11  -1   0   26.51    0.87
 -11   1   0   26.69    0.87
  11   1   0   26.69    0.85
  11  -1   0   26.64    0.86
 -12   1   0    8.33    0.33
  12  -1   0    8.24    0.33
 -12  -1   0    7.98    0.32
  12  -1   0    7.72    0.30
  12  -1   0    7.80    0.30
  12   1   0    7.62    0.30
  12   1   0    8.30    0.33
  12   1   0    7.88    0.31
  13   1   0    0.31    0.08
 -13   1   0    0.34    0.10
  13   1   0    0.30    0.10
  13   1   0    0.34    0.08
 -13  -1   0    0.37    0.10
  13  -1   0    0.45    0.09
  13  -1   0    0.25    0.09
  14  -1   0    8.97    0.36
  14  -1   0   10.02    0.40
  14   1   0   10.05    0.40
  14   1   0    8.94    0.36
 -14   1   0    9.49    0.39
 -14  -1   0    9.31    0.38
  15  -1   0    6.06    0.29
  15   1   0    6.00    0.29
 -15   1   0    5.92    0.30
  15  -1   0    6.01    0.27
 -15  -1   0    5.72    0.29
  15   1   0    5.72    0.27
  16   1   0    0.91    0.15
  16  -1   0    0.82    0.15
  16   1   0    0.95    0.13
 -16   1   0    0.93    0.15
  16  -1   0    0.75    0.12
  17  -1   0    5.37    0.28
  17   1   0    4.96    0.26
  17  -1   0    5.60    0.32
  17   1   0    4.82    0.28
  18   1   0   10.30    0.42
  18   1   0   10.25    0.45
  18  -1   0    9.67    0.43
  19   1   0    1.66    0.21
  19  -1   0    1.65    0.22
  20   1   0    3.30    0.30
  20  -1   0    3.45    0.30
  21   1   0    1.22    0.23
  21  -1   0    1.10    0.20
  22   1   0    0.57    0.22
  22  -1   0    0.64    0.20
  23   1   0    0.60    0.21
  23  -1   0    0.46    0.23
   0   1  -1    0.08    0.01
   1   1   1    3.70    0.12
  -1   1  -1    3.64    0.12
  -1  -1  -1    3.49    0.12
  -2   1  -1  176.65    5.78
  -2  -1   1  197.04    6.02
   2   1   1  190.57    5.79
  -2   1   1  188.19    5.80
  -2  -1  -1  189.38    6.04
  -3   1  -1   23.60    0.75
   3   1   1   24.08    0.75
  -3  -1   1   24.03    0.74
  -3   1   1   23.57    0.75
  -3  -1  -1   23.01    0.75
  -4   1  -1   17.59    0.58
   4   1   1   18.03    0.57
  -4  -1   1   18.69    0.58
  -4   1   1   17.79    0.57
  -4  -1  -1   17.71    0.59
   5   1   1   50.16    1.57
  -5  -1   1   49.27    1.56
   5   1   1   50.36    1.58
   5  -1  -1   49.64    1.56
  -5   1  -1   48.97    1.58
   5   1  -1   49.65    1.58
  -5  -1  -1   48.81    1.56
  -5   1   1   50.77    1.57
   5  -1   1   50.91    1.57
   6   1   1   20.68    0.68
  -6   1  -1   20.63    0.68
  -6  -1   1   20.19    0.67
   6   1   1   21.00    0.67
   6  -1  -1   20.95    0.68
   6   1   1   19.80    0.67
  -6   1   1   20.57    0.67
   6   1  -1   20.62    0.67
  -6  -1  -1   20.52    0.68
   6   1  -1   21.48    0.68
   6  -1   1   21.32    0.67
   6  -1   1   21.12    0.68
   7  -1  -1   13.61    0.44
  -7   1  -1   13.31    0.45
   7  -1  -1   13.35    0.45
  -7  -1   1   12.70    0.45
   7   1   1   13.62    0.45
   7   1   1   13.57    0.45
   7   1   1   13.01    0.45
   7   1  -1   12.93    0.45
   7   1  -1   13.28    0.44
   7  -1   1   13.51    0.45
   7  -1   1   13.96    0.45
  -7   1   1   13.31    0.45
   7  -1   1   13.26    0.45
  -7  -1  -1   13.19    0.45
  -8   1  -1   44.35    1.42
   8  -1  -1   44.46    1.42
   8  -1  -1   43.35    1.43
   8   1   1   44.68    1.41
  -8  -1   1   44.81    1.43
   8   1   1   44.61    1.41
   8   1   1   44.80    1.42
   8  -1   1   46.70    1.43
  -8   1   1   43.54    1.41
   8  -1   1   45.05    1.44
   8  -1   1   45.16    1.43
   8   1  -1   42.97    1.42
  -8  -1  -1   44.34    1.43
   8   1  -1   45.00    1.41
   9   1   1   16.84    0.58
   9  -1  -1   16.83    0.58
   9   1   1   17.06    0.58
   9  -1  -1   17.42    0.58
   9   1   1   16.84    0.59
  -9  -1   1   18.12    0.58
   9  -1  -1   17.27    0.57
  -9   1  -1   17.86    0.59
  -9  -1  -1   17.46    0.59
   9  -1   1   16.50    0.59
   9   1  -1   16.97    0.59
   9  -1   1   17.06    0.58
   9   1  -1   17.16    0.57
   9   1  -1   17.07    0.57
   9  -1   1   17.25    0.58
  -9   1   1   17.87    0.59
  10  -1  -1    0.89    0.08
  10  -1  -1    0.80    0.08
 -10   1  -1    1.12    0.11
  10   1   1    1.00    0.09
  10   1   1    0.90    0.10
 -10  -1   1    1.03    0.10
  10  -1  -1    0.90    0.10
  10   1   1    0.91    0.09
  10  -1   1    1.18    0.11
  10   1  -1    1.09    0.09
 -10  -1  -1    1.42    0.12
  10  -1   1    1.06    0.10
 -10   1   1    1.38    0.12
  11   1   1   10.60    0.38
  11  -1  -1   10.47    0.37
  11  -1  -1   10.43    0.38
  11  -1  -1   10.25    0.39
  11   1   1   10.55    0.40
 -11  -1   1   11.07    0.39
  11   1   1   10.24    0.38
 -11   1  -1   10.61    0.40
  11  -1   1   10.71    0.38
  11  -1   1   11.03    0.40
  11   1  -1   10.40    0.39
  11   1  -1    9.97    0.37
  11  -1   1   10.62    0.38
 -11   1   1   10.48    0.39
 -11  -1  -1   10.10    0.39
  11   1  -1   10.15    0.37
  12   1   1    8.33    0.34
 -12  -1   1    8.63    0.34
  12  -1  -1    8.69    0.33
  12   1   1    7.79    0.32
 -12   1  -1    8.00    0.34
  12  -1  -1    8.26    0.34
  12  -1  -1    8.60    0.32
  12   1   1    8.77    0.32
  12  -1   1    8.06    0.34
 -12   1   1    8.84    0.34
  12   1  -1    8.23    0.32
  12   1  -1    8.28    0.34
  12   1  -1    8.49    0.31
  12  -1   1    8.78    0.33
 -12  -1  -1    8.35    0.34
  12  -1   1    8.80    0.33
  13   1   1    5.83    0.28
  13   1   1    5.63    0.25
 -13   1  -1    5.62    0.27
  13  -1  -1    6.02    0.25
  13   1   1    6.30    0.26
 -13  -1   1    6.20    0.27
  13  -1  -1    5.60    0.27
  13  -1   1    6.23    0.25
  13  -1   1    5.83    0.25
 -13   1   1    5.81    0.27
  13   1  -1    5.90    0.28
  13  -1   1    5.49    0.27
 -13  -1  -1    5.72    0.27
  13   1  -1    6.06    0.25
 -14   1  -1    5.06    0.27
  14   1   1    5.34    0.26
  14  -1  -1    5.30    0.24
  14   1   1    5.03    0.24
  14  -1  -1    5.21    0.26
 -14  -1   1    5.14    0.26
  14   1  -1    5.17    0.27
 -14  -1  -1    5.11    0.26
 -14   1   1    5.28    0.26
  14  -1   1    5.39    0.24
  14  -1   1    5.35    0.26
  14   1  -1    5.37    0.24
  15   1   1    5.81    0.29
  15  -1  -1    6.21    0.27
  15   1   1    6.31    0.28
 -15   1  -1    5.49    0.29
  15  -1  -1    6.45    0.31
 -15  -1  -1    5.55    0.30
  15  -1   1    6.45    0.31
  15   1  -1    6.17    0.29
  15  -1   1    6.06    0.27
  15   1  -1    5.93    0.27
 -15   1   1    5.57    0.29
  16   1   1    1.25    0.15
  16   1   1    1.15    0.17
  16  -1  -1    1.37    0.13
  16  -1  -1    1.33    0.17
 -16   1  -1    1.10    0.16
  16  -1   1    1.38    0.14
 -16  -1  -1    1.05    0.18
  16   1  -1    1.33    0.16
  16  -1   1    1.16    0.15
  16   1  -1    1.21    0.13
  17   1   1    3.21    0.21
  17   1   1    2.99    0.23
  17  -1  -1    2.97    0.25
  17  -1   1    2.80    0.21
  17  -1   1    3.04    0.25
  17   1  -1    2.78    0.20
  17   1  -1    2.98    0.23
  18   1   1    0.97    0.18
  18  -1  -1    0.73    0.16
  18   1   1    0.70    0.14
  18   1  -1    0.83    0.16
  18  -1   1    0.57    0.16
  18  -1   1    0.61    0.19
  19  -1  -1    0.70    0.17
  19   1   1    0.89    0.22
  19   1   1    1.00    0.19
  19  -1   1    1.17    0.20
  19   1  -1    0.42    0.16
  20  -1  -1    0.86    0.18
  20   1   1    0.91    0.18
  20   1  -1    1.01    0.18
  20  -1   1    1.06    0.19
  21  -1  -1    3.09    0.29
  21   1   1    2.79    0.27
  21   1  -1    2.60    0.26
  21  -1   1    3.19    0.30
  22   1   1    0.85    0.23
  22  -1  -1    0.56    0.22
  22   1  -1    0.49    0.19
  22  -1   1    0.68    0.22
  23   1   1    1.89    0.28
  23  -1  -1    1.72    0.28
  23  -1   1    1.75    0.26
  23   1  -1    1.86    0.26
   0  -1   2   41.92    1.31
   0   1  -2   41.40    1.29
  -1  -1   2  112.70    3.43
  -1   1  -2  107.90    3.16
  -1  -1  -2  107.24    3.46
  -1   1   2   92.85    3.14
   2   1   2   10.93    0.36
  -2   1  -2   11.14    0.36
  -2  -1   2   11.46    0.37
  -2   1   2   11.25    0.36
   2  -1   2   12.63    0.38
  -2  -1  -2   11.49    0.38
   3   1   2   23.59    0.75
  -3   1  -2   23.35    0.75
  -3  -1   2   22.89    0.73
  -3   1   2   23.37    0.74
  -3  -1  -2   23.41    0.74
  -4   1  -2   45.77    1.50
   4   1   2   46.08    1.49
   4   1   2   48.25    1.49
  -4  -1   2   50.07    1.52
   4   1   2   48.69    1.50
   4  -1   2   48.67    1.53
  -4   1   2   48.42    1.49
   4   1  -2   47.62    1.50
  -4  -1  -2   47.50    1.54
   5   1   2   51.16    1.62
   5   1   2   51.98    1.62
   5   1   2   51.72    1.62
  -5   1  -2   50.44    1.62
  -5  -1   2   49.00    1.59
   5   1   2   50.79    1.62
   5  -1  -2   51.30    1.60
   5   1  -2   51.44    1.62
  -5   1   2   52.33    1.62
   5  -1   2   51.65    1.60
  -5  -1  -2   50.64    1.60
   5  -1   2   51.50    1.60
  -6  -1   2    9.71    0.33
   6   1   2    9.85    0.34
   6   1   2   10.17    0.34
   6  -1  -2   10.10    0.34
  -6   1  -2    9.46    0.35
   6   1   2   10.04    0.34
   6   1  -2   10.19    0.33
   6   1  -2    9.76    0.34
  -6  -1  -2    9.50    0.34
   6  -1   2   10.11    0.34
   6  -1   2   10.46    0.35
   6  -1   2   10.11    0.34
  -6   1   2   10.23    0.34
   7  -1  -2   16.03    0.54
   7   1   2   15.84    0.53
  -7   1  -2   16.04    0.53
  -7  -1   2   16.80    0.54
   7  -1  -2   16.44    0.53
   7   1   2   16.51    0.53
   7   1   2   15.64    0.53
   7  -1   2   16.77    0.54
  -7   1   2   15.40    0.53
   7  -1   2   16.24    0.54
   7   1  -2   15.61    0.52
   7  -1   2   15.83    0.55
  -7  -1  -2   15.69    0.54
   7   1  -2   15.57    0.53
  -8  -1   2   37.43    1.13
   8  -1  -2   33.87    1.14
   8  -1  -2   35.96    1.12
   8   1   2   35.01    1.12
   8   1   2   34.09    1.12
   8   1   2   34.26    1.13
  -8   1  -2   35.51    1.13
   8  -1   2   35.26    1.13
   8   1  -2   34.43    1.13
  -8  -1  -2   34.14    1.14
   8  -1   2   34.80    1.14
  -8   1   2   35.35    1.12
   8   1  -2   35.53    1.11
   8  -1   2   35.53    1.13
  -9   1  -2    2.07    0.14
   9   1   2    1.56    0.11
  -9  -1   2    1.74    0.11
   9   1   2    1.85    0.12
   9  -1  -2    1.82    0.12
   9   1   2    1.78    0.11
   9  -1  -2    1.86    0.10
   9  -1   2    1.48    0.11
   9  -1   2    1.62    0.11
  -9  -1  -2    1.85    0.13
   9  -1   2    1.55    0.11
  -9   1   2    1.69    0.12
   9   1  -2    1.97    0.13
   9   1  -2    1.78    0.10
 -10  -1   2   12.66    0.43
  10   1   2   12.64    0.45
  10   1   2   12.05    0.44
  10   1   2   12.53    0.44
  10  -1  -2   12.34    0.42
  10  -1  -2   11.97    0.44
 -10   1  -2   12.44    0.45
 -10   1   2   11.75    0.44
  10   1  -2   12.86    0.45
  10  -1   2   11.95    0.44
  10   1  -2   12.37    0.43
  10  -1   2   11.88    0.43
  10  -1   2   12.87    0.44
 -10  -1  -2   12.36    0.44
  10   1  -2   12.65    0.42
  11  -1  -2    2.78    0.13
  11   1   2    2.65    0.15
  11  -1  -2    2.65    0.16
  11   1   2    2.51    0.17
  11  -1  -2    2.62    0.13
  11   1   2    2.45    0.15
 -11  -1   2    2.61    0.15
 -11   1  -2    2.70    0.17
 -11   1   2    2.30    0.15
  11  -1   2    2.21    0.15
 -11  -1  -2    2.32    0.17
  11  -1   2    2.82    0.15
  11   1  -2    2.25    0.16
  11  -1   2    2.50    0.17
  11   1  -2    2.47    0.13
  11   1  -2    2.43    0.14
  12  -1  -2   10.79    0.41
 -12  -1   2   11.25    0.40
 -12   1  -2   11.80    0.43
  12   1   2   11.17    0.41
  12  -1  -2   10.57    0.38
  12   1   2   11.53    0.43
  12   1   2   10.53    0.41
  12   1  -2   11.28    0.42
  12  -1   2   10.18    0.40
  12   1  -2   11.08    0.40
  12  -1   2   10.23    0.39
  12  -1   2   11.20    0.41
 -12   1   2   11.00    0.42
 -12  -1  -2   10.97    0.41
  13  -1  -2    0.94    0.10
  13   1   2    1.58    0.14
  13   1   2    0.99    0.11
 -13  -1   2    1.12    0.12
 -13   1  -2    1.03    0.13
  13  -1  -2    0.97    0.12
  13   1   2    1.14    0.13
  13  -1   2    0.91    0.11
  13   1  -2    1.16    0.13
 -13   1   2    1.04    0.12
 -13  -1  -2    1.11    0.12
  13  -1   2    1.03    0.11
  13   1  -2    0.90    0.10
  13  -1   2    0.88    0.12
  14  -1  -2    5.95    0.26
  14   1   2    5.84    0.27
  14   1   2    5.61    0.26
 -14   1  -2    5.71    0.29
 -14  -1   2    5.85    0.28
  14  -1  -2    5.56    0.28
  14   1   2    5.91    0.28
 -14  -1  -2    6.36    0.29
  14  -1   2    5.95    0.27
  14   1  -2    6.26    0.26
 -14   1   2    5.50    0.27
  14  -1   2    5.55    0.27
  14   1  -2    5.71    0.28
  14  -1   2    5.92    0.28
  15   1   2   -0.18    0.09
 -15   1  -2   -0.22    0.11
  15  -1  -2   -0.10    0.10
  15  -1  -2   -0.15    0.08
  15   1   2   -0.10    0.11
  15   1  -2   -0.23    0.11
  15  -1   2   -0.02    0.10
 -15   1   2   -0.16    0.15
 -15  -1  -2   -0.19    0.10
  15   1  -2   -0.13    0.08
  15  -1   2   -0.24    0.08
  16   1   2    0.93    0.15
  16  -1  -2    1.15    0.16
  16   1   2    0.84    0.14
 -16   1  -2    0.76    0.16
  16   1  -2    0.99    0.13
 -16  -1  -2    0.81    0.15
  16   1  -2    1.04    0.16
  16  -1   2    0.97    0.13
  16  -1   2    0.75    0.14
  17  -1  -2    1.90    0.21
  17   1   2    1.54    0.18
  17   1   2    2.18    0.19
 -17   1  -2    1.73    0.20
  17  -1   2    1.70    0.21
  17  -1   2    2.28    0.19
  17   1  -2    1.60    0.18
  18  -1  -2    4.43    0.30
  18   1   2    4.70    0.31
  18   1   2    4.29    0.26
  18  -1   2    4.56    0.26
  18  -1   2    3.97    0.27
  18   1  -2    4.20    0.28
  19   1   2    3.72    0.27
  19  -1  -2    3.62    0.29
  19   1   2    3.73    0.25
  19   1  -2    3.11    0.28
  19  -1   2    3.30    0.26
  20   1   2    1.05    0.19
  20  -1  -2    0.89    0.20
  20  -1   2    0.93    0.20
  20   1  -2    1.05    0.21
  21   1   2    0.45    0.20
  21  -1  -2    0.40    0.19
  21  -1   2    0.37    0.17
  21   1  -2    0.63    0.20
  22  -1  -2    1.75    0.27
  22   1   2    1.85    0.25
  22   1  -2    2.11    0.27
  22  -1   2    2.04    0.27
  23   1   2    0.74    0.23
  23  -1  -2    0.28    0.22
  23   1  -2    0.47    0.23
  23  -1   2    0.77    0.24
   0  -1   3    0.21    0.02
   0   1   3    0.13    0.02
   0   1  -3    0.20    0.02
  -1  -1   3   11.96    0.37
  -1   1  -3   11.29    0.37
  -1  -1  -3   11.62    0.38
  -1   1   3   11.37    0.36
   1  -1   3   11.31    0.38
   2   1   3   92.67    2.85
  -2  -1   3   89.04    2.91
  -2   1  -3   91.33    2.85
   2  -1   3   97.43    2.92
  -2   1   3   90.12    2.85
  -2  -1  -3   94.01    2.92
   3   1   3    5.03    0.18
  -3  -1   3    4.71    0.16
  -3   1  -3    4.72    0.18
   3  -1   3    5.11    0.18
  -3  -1  -3    4.84    0.18
  -3   1   3    4.61    0.17
   4   1   3   43.51    1.36
   4   1   3   44.67    1.36
  -4   1  -3   42.69    1.36
   4   1   3   42.25    1.36
   4   1   3   43.75    1.36
  -4  -1   3   39.91    1.36
   4   1  -3   42.68    1.36
   4  -1   3   44.87    1.37
  -4  -1  -3   42.38    1.37
  -4   1   3   41.84    1.35
   4  -1   3   43.36    1.37
   4  -1   3   46.48    1.39
   5   1   3   32.78    1.05
   5   1   3   33.25    1.05
   5   1   3   32.85    1.05
  -5  -1   3   32.56    1.05
   5  -1  -3   32.72    1.05
   5   1   3   33.97    1.06
  -5   1  -3   32.31    1.06
   5  -1   3   32.30    1.05
   5  -1   3   33.87    1.06
   5  -1   3   35.04    1.06
  -5  -1  -3   32.62    1.06
   5   1  -3   32.81    1.05
  -5   1   3   33.13    1.05
   6   1   3   11.21    0.37
   6   1   3   10.78    0.37
   6   1   3   10.05    0.37
   6   1   3   10.23    0.37
  -6   1  -3   11.14    0.38
   6  -1  -3   11.50    0.38
  -6  -1   3   11.02    0.37
   6  -1   3   11.00    0.38
   6  -1   3   10.74    0.38
   6  -1   3   11.05    0.38
  -6  -1  -3   10.89    0.38
  -6   1   3   11.30    0.37
   6   1  -3   11.29    0.37
   6   1  -3   10.46    0.36
   7   1   3    0.45    0.06
   7  -1  -3    0.63    0.07
  -7  -1   3    0.57    0.06
   7  -1  -3    0.54    0.05
  -7   1  -3    0.44    0.07
   7   1   3    0.46    0.06
   7   1   3    0.53    0.07
  -7  -1  -3    0.48    0.07
   7   1  -3    0.55    0.06
  -7   1   3    0.62    0.07
   7  -1   3    0.66    0.07
   7  -1   3    0.46    0.06
   7   1  -3    0.67    0.06
   7  -1   3    0.59    0.07
   8  -1  -3   14.36    0.47
  -8  -1   3   12.82    0.47
   8  -1  -3   13.86    0.48
   8   1   3   13.82    0.49
   8   1   3   14.09    0.49
   8   1   3   15.02    0.49
  -8   1  -3   14.27    0.50
  -8  -1  -3   14.33    0.49
  -8   1   3   13.91    0.49
   8   1  -3   14.62    0.48
   8  -1   3   14.24    0.49
   8  -1   3   14.73    0.49
   8  -1   3   14.19    0.48
   8   1  -3   14.70    0.49
   9   1   3    2.23    0.12
   9  -1  -3    2.24    0.13
  -9   1  -3    2.20    0.14
   9   1   3    2.22    0.13
  -9  -1   3    2.23    0.12
   9   1   3    1.99    0.13
   9  -1  -3    2.27    0.11
  -9  -1  -3    2.38    0.14
  -9   1   3    2.16    0.13
   9   1  -3    2.12    0.13
   9   1  -3    2.03    0.11
   9  -1   3    2.07    0.14
   9  -1   3    2.38    0.13
   9  -1   3    2.26    0.13
  10   1   3    2.00    0.13
 -10   1  -3    2.34    0.16
 -10  -1   3    2.27    0.13
  10  -1  -3    2.21    0.12
  10  -1  -3    2.09    0.13
  10   1   3    2.01    0.12
  10   1   3    2.02    0.13
  10  -1   3    2.05    0.14
  10   1  -3    1.98    0.12
 -10  -1  -3    1.80    0.14
  10  -1   3    2.01    0.14
 -10   1   3    2.03    0.14
  10  -1   3    1.90    0.12
  10   1  -3    1.82    0.14
 -11  -1   3   13.28    0.47
 -11   1  -3   13.08    0.49
  11  -1  -3   12.75    0.47
  11  -1  -3   13.41    0.45
  11   1   3   13.44    0.48
  11   1   3   13.51    0.49
  11   1   3   13.35    0.48
  11   1  -3   12.79    0.48
  11  -1   3   12.60    0.48
  11  -1   3   13.52    0.47
 -11  -1  -3   13.36    0.48
  11  -1   3   13.35    0.47
  11   1  -3   13.78    0.46
 -11   1   3   13.68    0.48
  12  -1  -3   16.33    0.55
  12   1   3   16.02    0.57
  12  -1  -3   16.27    0.58
 -12   1  -3   16.69    0.58
  12   1   3   17.01    0.57
 -12  -1   3   14.92    0.56
  12   1   3   15.74    0.58
  12   1  -3   15.51    0.57
 -12   1   3   15.47    0.57
 -12  -1  -3   16.56    0.59
  12  -1   3   16.58    0.57
  12  -1   3   16.63    0.59
  12  -1   3   16.56    0.57
  12   1  -3   16.18    0.55
 -13   1  -3    4.91    0.25
  13   1   3    4.79    0.24
  13  -1  -3    4.97    0.21
 -13  -1   3    4.91    0.24
  13   1   3    4.92    0.24
  13  -1  -3    4.80    0.24
  13   1   3    4.54    0.22
  13  -1   3    4.78    0.25
  13  -1   3    5.04    0.23
 -13   1   3    4.72    0.24
  13   1  -3    5.08    0.24
  13   1  -3    4.92    0.22
  13  -1   3    4.86    0.24
 -13  -1  -3    5.17    0.26
  14   1   3    6.29    0.28
  14  -1  -3    6.47    0.30
  14   1   3    5.99    0.29
 -14   1  -3    6.32    0.30
  14  -1  -3    6.19    0.26
  14   1   3    6.23    0.28
 -14  -1  -3    6.20    0.30
  14  -1   3    6.19    0.28
 -14   1   3    6.14    0.28
  14  -1   3    6.13    0.29
  14   1  -3    6.15    0.30
  14  -1   3    6.54    0.28
  14   1  -3    6.00    0.26
  15  -1  -3    5.71    0.29
 -15   1  -3    5.94    0.32
  15  -1  -3    6.24    0.31
  15   1   3    5.91    0.28
  15   1   3    5.85    0.30
 -15  -1  -3    5.99    0.31
  15   1  -3    6.09    0.29
  15  -1   3    6.28    0.31
  15  -1   3    5.97    0.28
  15   1  -3    6.03    0.27
  16  -1  -3    2.91    0.22
 -16   1  -3    3.06    0.25
  16   1   3    2.91    0.20
  16   1   3    2.96    0.23
  16  -1   3    3.25    0.25
  16   1  -3    3.16    0.19
  16   1  -3    3.11    0.24
 -16  -1  -3    2.83    0.24
  16  -1   3    2.92    0.21
  17   1   3    4.39    0.29
  17  -1  -3    3.90    0.27
  17   1   3    3.96    0.25
 -17   1  -3    3.92    0.27
  17  -1   3    4.56    0.25
  17  -1   3    3.95    0.28
  17   1  -3    3.72    0.25
 -17  -1  -3    4.05    0.28
  18   1   3    0.45    0.13
  18   1   3    0.39    0.16
  18  -1  -3    0.43    0.16
  18  -1   3    0.14    0.14
  18   1  -3    0.12    0.15
  18  -1   3    0.58    0.14
  19  -1  -3    0.78    0.17
  19   1   3    0.97    0.16
  19   1   3    0.63    0.17
  19   1  -3    0.91    0.19
  19  -1   3    1.04    0.16
  19  -1   3    0.89    0.18
  20   1   3    2.43    0.25
  20  -1  -3    1.94    0.22
  20   1   3    2.12    0.21
  20  -1   3    2.82    0.27
  20   1  -3    2.14    0.23
  21   1   3    1.87    0.24
  21  -1  -3    2.30    0.24
  21  -1   3    2.39    0.26
  21   1  -3    2.53    0.26
  22   1   3    2.14    0.27
  22  -1  -3    1.65    0.25
  22   1  -3    1.31    0.24
  22  -1   3    1.51    0.23
  23   1   3    0.72    0.22
  23  -1  -3    0.73    0.24
  23   1  -3    0.78    0.24
  23  -1   3    0.68    0.24
   0   1   4  104.68    3.31
   0  -1   4  104.51    3.27
   0   1  -4  107.93    3.32
  -1   1  -4   36.21    1.14
   1   1   4   38.04    1.14
  -1  -1   4   36.15    1.13
   1   1  -4   36.66    1.14
  -1  -1  -4   37.20    1.14
   1  -1   4   34.83    1.14
  -1   1   4   33.90    1.14
   2   1   4    5.02    0.18
  -2   1  -4    4.81    0.18
  -2  -1   4    4.52    0.15
  -2  -1  -4    4.55    0.17
  -2   1   4    4.57    0.17
   2  -1   4    4.61    0.17
  -3  -1   4   30.85    0.97
   3   1   4   31.85    0.99
   3   1   4   30.30    0.99
  -3   1  -4   30.30    1.00
   3   1   4   32.48    1.00
   3  -1   4   31.12    0.98
  -3  -1  -4   30.98    0.99
   3  -1   4   30.50    0.98
  -3   1   4   30.94    0.98
   3  -1   4   30.72    0.98
   4   1   4   15.04    0.50
   4   1   4   14.98    0.51
   4  -1  -4   15.07    0.50
   4   1   4   16.07    0.51
   4   1   4   15.82    0.50
  -4   1  -4   15.54    0.51
  -4  -1   4   15.22    0.49
   4  -1   4   15.37    0.50
  -4  -1  -4   14.94    0.51
   4  -1   4   15.76    0.50
   4  -1   4   15.17    0.51
   4  -1   4   15.12    0.50
  -4   1   4   15.06    0.50
   4   1  -4   15.25    0.51
  -5  -1   4    3.02    0.12
   5   1   4    3.19    0.14
  -5   1  -4    3.06    0.14
   5   1   4    3.10    0.13
   5   1   4    3.14    0.14
   5  -1  -4    3.18    0.13
   5   1   4    3.18    0.13
  -5   1   4    3.19    0.13
   5  -1   4    3.10    0.14
   5  -1   4    3.10    0.13
  -5  -1  -4    3.14    0.14
   5  -1   4    3.02    0.13
   5   1  -4    3.18    0.13
   6  -1  -4   23.63    0.76
   6   1   4   22.79    0.76
   6   1   4   23.56    0.76
  -6  -1   4   22.40    0.75
   6   1   4   23.17    0.76
   6   1   4   24.09    0.76
  -6   1  -4   23.06    0.76
  -6  -1  -4   23.19    0.77
   6  -1   4   24.15    0.76
  -6   1   4   22.82    0.75
   6  -1   4   24.53    0.77
   6   1  -4   23.19    0.74
   6  -1   4   22.89    0.76
   6   1  -4   22.74    0.75
   7   1   4   13.33    0.46
  -7   1  -4   13.00    0.47
   7   1   4   13.83    0.46
   7   1   4   13.66    0.47
   7   1   4   13.10    0.46
  -7  -1   4   14.00    0.45
   7  -1  -4   12.42    0.46
   7  -1  -4   13.78    0.45
   7  -1   4   13.62    0.47
   7  -1   4   13.64    0.47
  -7  -1  -4   13.31    0.47
   7  -1   4   13.84    0.46
   7   1  -4   13.49    0.45
   7   1  -4   13.73    0.46
  -7   1   4   13.33    0.46
  -8   1  -4    5.23    0.23
   8   1   4    5.29    0.21
   8  -1  -4    5.03    0.18
   8   1   4    5.25    0.22
  -8  -1   4    5.00    0.19
   8   1   4    5.10    0.22
   8  -1  -4    5.27    0.21
   8   1  -4    4.78    0.21
  -8   1   4    5.05    0.21
   8  -1   4    4.72    0.20
  -8  -1  -4    4.97    0.22
   8  -1   4    4.81    0.21
   8  -1   4    4.58    0.21
   8   1  -4    5.08    0.20
   9   1   4   32.87    1.04
   9   1   4   32.82    1.03
  -9   1  -4   31.81    1.04
   9  -1  -4   31.92    1.00
  -9  -1   4   30.24    1.01
   9   1   4   31.49    1.03
   9  -1  -4   30.82    1.02
   9  -1   4   31.69    1.03
   9  -1   4   30.76    1.02
   9   1  -4   31.28    1.01
  -9  -1  -4   32.00    1.03
   9  -1   4   32.06    1.03
  -9   1   4   29.58    1.02
   9   1  -4   30.97    1.03
  10   1   4   20.05    0.66
 -10   1  -4   19.12    0.67
  10   1   4   19.39    0.66
  10   1   4   19.96    0.66
 -10  -1   4   19.41    0.66
  10  -1  -4   20.27    0.65
  10  -1  -4   20.17    0.67
  10   1  -4   19.47    0.64
  10  -1   4   19.44    0.67
  10  -1   4   19.93    0.68
 -10  -1  -4   19.74    0.68
  10   1  -4   18.45    0.66
  10  -1   4   19.85    0.68
 -10   1   4   19.10    0.65
  11  -1  -4   12.70    0.48
  11   1   4   13.16    0.47
 -11   1  -4   13.13    0.49
  11  -1  -4   13.46    0.45
  11   1   4   13.53    0.49
 -11  -1   4   12.67    0.47
  11   1   4   13.32    0.48
 -11  -1  -4   13.65    0.49
  11  -1   4   13.63    0.48
 -11   1   4   13.16    0.48
  11   1  -4   13.21    0.46
  11  -1   4   13.59    0.48
  11  -1   4   13.30    0.49
  11   1  -4   13.58    0.48
 -12  -1   4    2.83    0.16
 -12   1  -4    3.41    0.20
  12   1   4    2.91    0.18
  12   1   4    3.33    0.20
  12  -1  -4    3.18    0.15
  12   1   4    2.90    0.17
  12  -1  -4    3.46    0.19
  12   1  -4    2.93    0.18
  12  -1   4    2.57    0.18
  12  -1   4    2.78    0.18
  12   1  -4    2.92    0.15
 -12  -1  -4    2.74    0.19
 -12   1   4    2.60    0.17
  12  -1   4    2.78    0.18
  13  -1  -4    1.35    0.12
 -13   1  -4    1.24    0.14
  13   1   4    1.26    0.13
  13  -1  -4    1.25    0.13
  13   1   4    1.06    0.13
  13   1   4    1.00    0.12
 -13  -1  -4    1.13    0.14
  13  -1   4    1.11    0.12
  13  -1   4    1.03    0.12
  13  -1   4    1.01    0.12
  13   1  -4    1.05    0.12
 -13   1   4    0.96    0.11
  13   1  -4    1.50    0.12
  14  -1  -4    8.18    0.32
  14   1   4    7.55    0.34
  14   1   4    8.46    0.36
  14  -1  -4    8.62    0.35
 -14   1  -4    8.41    0.37
  14   1   4    8.43    0.35
  14  -1   4    8.14    0.35
  14   1  -4    8.27    0.32
 -14  -1  -4    8.57    0.38
  14  -1   4    8.47    0.37
  14   1  -4    8.16    0.35
  14  -1   4    8.35    0.35
  15   1   4    2.61    0.19
  15  -1  -4    2.47    0.20
  15   1   4    2.42    0.20
  15   1   4    2.62    0.23
 -15   1  -4    2.50    0.22
  15   1  -4    2.68    0.20
 -15  -1  -4    2.68    0.22
  15  -1   4    2.77    0.19
  15   1  -4    2.39    0.17
  15  -1   4    2.65    0.20
  15  -1   4    2.56    0.19
 -16   1  -4    2.77    0.23
  16   1   4    2.60    0.21
  16  -1  -4    2.57    0.22
  16   1   4    2.57    0.24
  16  -1   4    2.50    0.21
  16  -1   4    2.42    0.20
  16   1  -4    2.62    0.23
 -16  -1  -4    2.59    0.23
  17   1   4    2.09    0.21
  17   1   4    2.16    0.19
  17  -1  -4    2.12    0.21
 -17   1  -4    1.70    0.21
  17  -1   4    2.03    0.20
 -17  -1  -4    2.34    0.22
  17   1  -4    1.96    0.20
  17  -1   4    2.19    0.20
  18   1   4    3.52    0.24
  18  -1  -4    3.16    0.24
 -18   1  -4    2.82    0.28
  18   1   4    3.29    0.25
  18   1  -4    3.13    0.24
  18  -1   4    3.37    0.26
  18  -1   4    3.35    0.24
  19   1   4    3.26    0.24
  19   1   4    2.92    0.26
  19  -1  -4    3.27    0.27
  19   1  -4    3.19    0.26
  19  -1   4    3.24    0.26
  19  -1   4    2.93    0.24
  20   1   4    0.26    0.18
  20  -1  -4    0.60    0.19
  20   1   4    0.60    0.15
  20  -1   4    0.46    0.16
  20   1  -4    0.45    0.19
  21   1   4    0.65    0.21
  21  -1  -4    0.65    0.18
  21   1  -4    0.71    0.19
  21  -1   4    0.73    0.21
  22  -1  -4    2.05    0.25
  22   1   4    1.90    0.25
  22  -1   4    2.03    0.27
  22   1  -4    1.87    0.27
  23   1   4    1.07    0.24
  23  -1  -4    0.96    0.25
  23   1  -4    1.28    0.25
  23  -1   4    0.78    0.21
   0  -1   5    0.03    0.02
   0   1  -5    0.06    0.03
   0   1   5    0.03    0.03
  -1  -1   5   66.35    2.03
   1   1   5   63.68    1.97
  -1   1  -5   62.68    1.97
   1  -1   5   66.13    2.04
   1   1  -5   63.90    1.96
  -1   1   5   60.91    1.97
  -1  -1  -5   62.84    2.04
  -2   1  -5   13.33    0.45
   2   1   5   12.90    0.44
  -2  -1   5   13.30    0.44
   2   1   5   13.89    0.45
   2   1   5   13.57    0.44
  -2  -1  -5   13.35    0.46
   2  -1   5   14.15    0.45
   2  -1   5   14.34    0.45
   2  -1   5   13.71    0.46
  -2   1   5   13.16    0.43
   2  -1   5   13.18    0.45
   3   1   5    3.37    0.14
  -3   1  -5    3.24    0.14
   3   1   5    3.67    0.13
   3   1   5    3.23    0.14
  -3  -1   5    3.20    0.12
   3   1   5    3.44    0.13
   3  -1   5    3.25    0.13
   3  -1   5    3.33    0.13
   3  -1   5    3.47    0.14
  -3   1   5    3.21    0.12
   3   1  -5    3.15    0.13
   3  -1   5    3.00    0.13
  -3  -1  -5    3.19    0.14
   4   1   5   35.07    1.10
  -4   1  -5   34.73    1.10
   4   1   5   33.58    1.10
  -4  -1   5   34.64    1.10
  -4  -1   5   33.50    1.08
   4  -1  -5   34.35    1.10
   4   1   5   34.61    1.09
   4   1   5   34.40    1.09
  -4   1   5   33.61    1.08
   4  -1   5   35.15    1.10
   4  -1   5   32.75    1.10
   4   1  -5   34.31    1.09
  -4  -1  -5   33.98    1.11
   4  -1   5   36.44    1.11
   4  -1   5   35.23    1.10
   5   1   5    6.42    0.24
  -5   1  -5    6.34    0.24
   5  -1  -5    6.14    0.23
  -5  -1   5    6.37    0.22
   5   1   5    6.42    0.23
   5   1   5    6.09    0.23
   5   1   5    6.55    0.24
  -5  -1  -5    6.50    0.25
   5  -1   5    6.53    0.24
  -5   1   5    6.42    0.22
   5  -1   5    6.48    0.24
   5  -1   5    6.52    0.24
   5  -1   5    6.46    0.24
   5   1  -5    6.44    0.23
   6   1   5   22.25    0.73
   6   1   5   21.75    0.72
   6  -1  -5   22.57    0.73
  -6   1  -5   21.64    0.73
   6   1   5   22.62    0.73
   6   1   5   21.17    0.72
  -6  -1   5   21.48    0.72
   6   1  -5   22.88    0.72
  -6   1   5   21.66    0.71
   6  -1   5   22.89    0.74
   6  -1   5   22.85    0.74
  -6  -1  -5   22.54    0.74
   6   1  -5   22.06    0.71
   6  -1   5   22.07    0.73
   7  -1  -5   52.32    1.71
   7   1   5   55.67    1.72
   7   1   5   52.00    1.71
   7   1   5   55.15    1.71
   7   1   5   53.95    1.71
  -7   1  -5   52.95    1.72
  -7  -1   5   52.79    1.70
   7  -1  -5   55.80    1.71
   7  -1   5   54.35    1.72
  -7   1   5   53.04    1.70
   7   1  -5   52.89    1.71
  -7  -1  -5   53.34    1.73
   7   1  -5   54.40    1.69
   7  -1   5   53.90    1.72
   7  -1   5   55.72    1.72
   8   1   5    3.70    0.18
  -8   1  -5    3.84    0.18
   8   1   5    3.55    0.17
   8  -1  -5    3.90    0.15
   8   1   5    3.62    0.18
   8  -1  -5    3.85    0.17
   8   1   5    3.68    0.17
  -8  -1   5    3.88    0.16
   8  -1   5    3.66    0.17
   8  -1   5    4.16    0.19
   8   1  -5    3.75    0.15
  -8   1   5    3.76    0.17
   8  -1   5    3.74    0.18
  -8  -1  -5    3.70    0.19
   8   1  -5    4.02    0.18
   9   1   5    2.91    0.17
   9  -1  -5    3.11    0.16
   9   1   5    3.21    0.17
  -9  -1   5    2.82    0.14
   9   1   5    3.09    0.16
   9  -1  -5    3.10    0.13
  -9   1  -5    3.27    0.18
   9  -1   5    3.20    0.16
   9   1  -5    3.27    0.16
   9  -1   5    2.76    0.15
  -9  -1  -5    2.80    0.17
   9   1  -5    3.11    0.14
   9  -1   5    3.05    0.16
  -9   1   5    3.30    0.16
 -10  -1   5   10.08    0.38
 -10   1  -5   10.41    0.41
  10   1   5   10.95    0.41
  10  -1  -5   11.35    0.38
  10   1   5   10.39    0.40
  10   1   5   10.47    0.40
  10  -1  -5   11.45    0.40
  10   1  -5   11.36    0.38
 -10   1   5   10.45    0.39
  10  -1   5   11.86    0.41
 -10  -1  -5   10.75    0.41
  10  -1   5   10.84    0.40
  10  -1   5   10.16    0.40
  10   1  -5   11.46    0.40
  11   1   5   12.70    0.47
  11   1   5   12.93    0.48
 -11  -1   5   12.27    0.45
  11  -1  -5   12.34    0.44
  11   1   5   12.84    0.47
  11  -1  -5   12.92    0.47
 -11   1  -5   12.91    0.48
 -11  -1  -5   13.12    0.48
  11  -1   5   13.54    0.47
  11   1  -5   13.17    0.45
  11  -1   5   12.11    0.47
  11  -1   5   13.32    0.47
  11   1  -5   13.57    0.47
 -11   1   5   12.49    0.46
  12   1   5    4.22    0.22
  12  -1  -5    4.26    0.18
  12  -1  -5    4.31    0.21
 -12   1  -5    4.63    0.24
  12   1   5    4.55    0.23
  12   1   5    4.44    0.22
 -12  -1   5    3.75    0.20
  12   1  -5    4.48    0.20
  12  -1   5    4.21    0.21
 -12  -1  -5    4.46    0.23
  12  -1   5    3.97    0.21
  12  -1   5    4.72    0.23
 -12   1   5    4.02    0.21
  12   1  -5    4.68    0.22
  13  -1  -5   16.35    0.56
  13   1   5   16.24    0.61
  13  -1  -5   16.40    0.59
 -13   1  -5   16.67    0.61
  13   1   5   17.83    0.60
  13   1   5   16.71    0.59
 -13  -1  -5   16.54    0.61
 -13   1   5   15.46    0.60
  13  -1   5   16.93    0.59
  13  -1   5   16.68    0.60
  13   1  -5   16.04    0.60
  13   1  -5   16.78    0.57
  13  -1   5   15.89    0.59
  14   1   5    1.33    0.15
 -14   1  -5    1.46    0.16
  14   1   5    1.52    0.15
  14   1   5    1.61    0.16
  14  -1  -5    1.54    0.15
 -14  -1  -5    1.65    0.18
  14  -1   5    1.90    0.18
  14  -1   5    2.16    0.19
  14  -1   5    2.19    0.17
  14   1  -5    1.84    0.14
  14   1  -5    1.63    0.15
  15   1   5    3.12    0.24
  15  -1  -5    2.85    0.23
  15   1   5    2.91    0.22
  15   1   5    2.96    0.21
 -15   1  -5    3.27    0.25
  15  -1   5    3.59    0.22
 -15  -1  -5    3.04    0.24
  15  -1   5    2.90    0.22
  15  -1   5    3.24    0.22
  15   1  -5    3.36    0.22
 -16   1  -5    4.76    0.30
  16  -1  -5    5.21    0.29
  16   1   5    4.28    0.27
  16   1   5    4.55    0.27
  16   1   5    4.36    0.26
  16  -1   5    4.90    0.27
 -16  -1  -5    4.60    0.29
  16  -1   5    5.17    0.30
  16   1  -5    5.02    0.27
 -17   1  -5    0.48    0.16
  17   1   5    0.89    0.16
  17   1   5    0.80    0.14
  17  -1  -5    0.64    0.14
  17  -1   5    0.57    0.14
  17  -1   5    0.80    0.14
  17   1  -5    0.87    0.17
 -17  -1  -5    0.35    0.16
  18   1   5    0.13    0.13
 -18   1  -5   -0.26    0.16
  18   1   5    0.21    0.14
  18  -1  -5    0.28    0.16
  18   1  -5    0.44    0.15
 -18  -1  -5   -0.06    0.15
  18  -1   5    0.26    0.13
  18  -1   5    0.19    0.14
  19   1   5    0.33    0.15
  19   1   5    0.32    0.14
  19  -1  -5    0.50    0.16
 -19   1  -5   -0.04    0.25
  19   1  -5    0.37    0.16
  19  -1   5    0.56    0.15
  19  -1   5    0.14    0.14
  20   1   5    1.86    0.21
  20  -1  -5    2.48    0.26
  20   1   5    2.21    0.24
  20  -1   5    2.10    0.21
  20  -1   5    2.24    0.24
  20   1  -5    2.43    0.26
  21   1   5    1.42    0.24
  21  -1  -5    1.36    0.23
  21   1   5    1.28    0.20
  21  -1   5    1.22    0.22
  21   1  -5    1.23    0.21
  22   1   5    2.83    0.30
  22  -1  -5    2.34    0.26
  22  -1   5    2.58    0.27
  22   1  -5    2.61    0.29
  23  -1  -5    2.60    0.31
  23   1   5    2.45    0.28
  23  -1   5    3.02    0.33
  23   1  -5    2.53    0.30
   0  -1   6  444.60   14.79
   0  -1   6  474.96   14.71
   0   1  -6  427.93   14.25
   0   1   6  485.68   14.31
   0  -1   6  483.30   14.74
   0  -1   6  476.95   14.69
  -1   1  -6   77.03    2.55
  -1  -1   6   83.21    2.59
  -1  -1   6   82.19    2.59
   1   1   6   84.75    2.54
   1   1   6   81.81    2.55
   1   1   6   79.03    2.55
   1  -1   6   84.01    2.60
  -1   1   6   81.81    2.54
   1  -1   6   80.31    2.60
   1   1  -6   82.55    2.54
   1  -1   6   84.27    2.60
   1   1  -6   81.79    2.54
   1  -1   6   83.14    2.59
  -1  -1  -6   83.44    2.60
   2   1   6    3.21    0.13
   2   1   6    3.13    0.13
   2   1   6    3.64    0.14
  -2   1  -6    3.24    0.14
  -2  -1   6    3.27    0.13
  -2  -1   6    3.49    0.13
  -2   1   6    3.34    0.13
   2  -1   6    3.55    0.13
   2   1  -6    3.30    0.13
   2  -1   6    3.36    0.14
   2  -1   6    3.01    0.13
  -2  -1  -6    3.35    0.14
   2  -1   6    3.29    0.14
   3   1   6    3.75    0.15
  -3  -1   6    3.38    0.13
  -3  -1   6    3.44    0.14
   3   1   6    3.88    0.15
  -3   1  -6    3.48    0.15
   3   1   6    3.74    0.15
   3  -1  -6    3.26    0.14
   3   1   6    3.27    0.14
   3  -1   6    3.76    0.15
   3  -1   6    3.90    0.15
   3  -1   6    3.82    0.15
  -3   1   6    3.62    0.14
   3  -1   6    3.85    0.15
   4  -1  -6   20.54    0.67
   4   1   6   21.33    0.68
  -4   1  -6   20.41    0.68
  -4  -1   6   20.04    0.67
  -4  -1   6   19.97    0.66
   4   1   6   20.29    0.68
   4   1   6   21.44    0.67
   4   1   6   21.06    0.67
  -4   1   6   19.45    0.66
   4  -1   6   20.61    0.68
   4  -1   6   20.96    0.67
   4   1  -6   19.32    0.67
  -4   1   6   21.09    0.66
   4  -1   6   21.35    0.68
   4  -1   6   21.28    0.68
  -4  -1  -6   20.17    0.68
   5   1   6    4.16    0.18
   5   1   6    4.01    0.17
   5   1   6    4.09    0.17
  -5   1  -6    4.35    0.18
   5  -1  -6    4.28    0.17
   5   1   6    4.06    0.17
  -5  -1   6    4.05    0.15
  -5  -1  -6    4.29    0.19
   5  -1   6    3.77    0.17
   5   1  -6    4.10    0.16
   5  -1   6    4.10    0.18
   5  -1   6    4.26    0.17
  -5   1   6    3.81    0.15
   5   1  -6    3.87    0.17
   5  -1   6    4.33    0.17
   6   1   6  125.94    3.86
   6   1   6  126.93    3.86
  -6   1  -6  126.50    3.87
   6  -1  -6  115.49    3.82
   6   1   6  123.35    3.85
   6   1   6  121.01    3.85
  -6  -1   6  123.11    3.81
   6   1  -6  121.42    3.84
   6  -1   6  122.43    3.83
   6  -1   6  127.09    3.84
   6  -1   6  123.46    3.83
   6   1  -6  117.84    3.85
  -6  -1  -6  123.21    3.84
   6  -1   6  121.69    3.84
  -6   1   6  121.62    3.84
   7  -1  -6   19.38    0.63
  -7  -1   6   18.71    0.63
   7   1   6   19.61    0.65
   7   1   6   19.40    0.66
  -7   1  -6   19.79    0.66
   7   1   6   18.82    0.65
   7  -1  -6   19.24    0.64
   7   1   6   19.46    0.65
   7  -1   6   19.58    0.65
  -7  -1  -6   18.80    0.66
   7   1  -6   19.52    0.63
   7  -1   6   20.73    0.65
   7  -1   6   19.08    0.65
  -7   1   6   18.92    0.64
   7   1  -6   19.40    0.65
   8  -1  -6    3.88    0.15
   8   1   6    3.56    0.18
   8  -1  -6    3.57    0.17
   8   1   6    3.64    0.18
  -8   1  -6    3.67    0.19
   8   1   6    3.79    0.18
   8   1   6    3.80    0.19
  -8  -1   6    3.86    0.15
  -8  -1  -6    3.68    0.19
   8  -1   6    3.63    0.18
   8   1  -6    3.66    0.17
  -8   1   6    3.96    0.16
   8   1  -6    3.72    0.16
   8  -1   6    3.99    0.18
   8  -1   6    3.53    0.18
  -9   1  -6   11.02    0.40
  -9  -1   6   10.17    0.37
   9  -1  -6   10.88    0.39
   9  -1  -6   10.76    0.36
   9   1   6   10.04    0.39
   9   1   6   10.52    0.40
   9   1   6   10.71    0.39
  -9  -1  -6   10.87    0.41
   9  -1   6   10.30    0.39
   9  -1   6   10.76    0.40
   9  -1   6   11.16    0.40
   9   1  -6   10.65    0.39
   9   1  -6   10.42    0.36
  -9   1   6   10.21    0.37
  10  -1  -6   21.26    0.69
  10   1   6   21.79    0.72
 -10  -1   6   20.40    0.70
  10   1   6   22.15    0.73
 -10   1  -6   21.15    0.73
  10  -1  -6   22.04    0.72
  10   1   6   20.78    0.72
  10   1  -6   21.03    0.69
  10   1  -6   20.65    0.71
  10  -1   6   20.67    0.72
  10  -1   6   20.24    0.72
 -10  -1  -6   21.69    0.73
  10  -1   6   21.92    0.73
 -10   1   6   20.11    0.70
  11   1   6    2.81    0.17
  11  -1  -6    3.06    0.18
  11   1   6    2.70    0.18
 -11   1  -6    2.52    0.18
  11  -1  -6    2.84    0.14
  11   1   6    2.67    0.17
 -11  -1   6    2.88    0.15
 -11  -1  -6    2.82    0.19
  11  -1   6    2.83    0.17
  11  -1   6    2.71    0.18
  11  -1   6    2.95    0.18
  11   1  -6    2.84    0.14
 -11   1   6    2.75    0.15
  11   1  -6    2.82    0.18
  12   1   6    0.29    0.10
 -12   1  -6    0.27    0.10
  12   1   6    0.30    0.10
  12   1   6    0.30    0.08
  12  -1  -6    0.36    0.09
  12  -1  -6    0.26    0.06
  12   1  -6    0.20    0.07
  12  -1   6    0.26    0.09
 -12   1   6    0.21    0.07
  12  -1   6    0.26    0.09
  12   1  -6    0.25    0.09
  12  -1   6    0.26    0.08
 -12  -1  -6    0.24    0.10
  13   1   6    4.91    0.24
  13   1   6    4.17    0.25
  13   1   6    5.04    0.26
  13  -1  -6    4.86    0.24
 -13   1  -6    4.73    0.26
 -13  -1  -6    4.79    0.26
  13   1  -6    4.57    0.24
  13  -1   6    4.65    0.25
  13   1  -6    4.51    0.21
  13  -1   6    4.28    0.23
  13  -1   6    4.22    0.24
  14   1   6    2.24    0.19
  14  -1  -6    2.70    0.20
  14   1   6    2.33    0.20
 -14   1  -6    2.33    0.23
  14   1   6    2.39    0.21
  14  -1   6    2.82    0.20
  14   1  -6    2.46    0.22
 -14  -1  -6    2.60    0.23
  14  -1   6    2.92    0.20
  14   1  -6    2.94    0.21
  14  -1   6    2.52    0.20
  15  -1  -6    3.08    0.23
  15   1   6    3.06    0.22
  15   1   6    3.00    0.22
 -15   1  -6    2.95    0.25
  15   1   6    2.76    0.22
 -15  -1  -6    3.05    0.25
  15  -1   6    3.01    0.23
  15  -1   6    3.57    0.25
  15  -1   6    3.59    0.23
  15   1  -6    3.30    0.22
 -16   1  -6    3.21    0.27
  16   1   6    3.36    0.26
  16  -1  -6    3.42    0.25
  16   1   6    3.36    0.23
  16   1   6    3.09    0.24
  16  -1   6    3.08    0.24
 -16  -1  -6    3.15    0.26
  16  -1   6    3.70    0.24
  16   1  -6    3.42    0.23
  16  -1   6    3.49    0.24
  17  -1  -6    3.22    0.26
  17   1   6    3.23    0.25
  17   1   6    3.67    0.24
 -17   1  -6    3.29    0.28
  17   1  -6    3.29    0.24
  17  -1   6    3.07    0.24
 -17  -1  -6    3.00    0.28
  17  -1   6    3.48    0.24
  18   1   6    0.94    0.16
  18   1   6    0.77    0.16
 -18   1  -6    0.62    0.17
  18  -1   6    0.82    0.16
  19   1   6    2.79    0.25
 -19   1  -6    2.46    0.26
  19  -1  -6    3.05    0.27
  19   1   6    3.14    0.25
  19   1  -6    2.98    0.27
  19  -1   6    2.89    0.25
  19  -1   6    3.34    0.29
  20   1   6    0.36    0.17
  20  -1  -6    0.48    0.17
  20   1   6    0.38    0.16
  20  -1   6    0.56    0.20
  20   1  -6    0.22    0.16
  20  -1   6    0.44    0.16
  21  -1  -6    1.60    0.24
  21   1   6    1.59    0.21
  21   1   6    1.25    0.22
  21   1  -6    0.90    0.22
  21  -1   6    1.12    0.24
  21  -1   6    1.60    0.26
  22   1   6    0.58    0.27
  22   1   6    0.62    0.20
  22  -1  -6    0.96    0.21
  22   1  -6    0.75    0.22
  22  -1   6    0.78    0.23
  23  -1  -6    1.20    0.26
  23   1   6    1.50    0.27
  23   1  -6    1.54    0.26
  23  -1   6    1.23    0.24
   0   1   7   -0.01    0.03
   0  -1   7    0.04    0.03
   0   1  -7    0.01    0.03
   0  -1   7   -0.02    0.03
   0   1   7    0.11    0.03
   0   1   7   -0.02    0.02
   0   1  -7   -0.04    0.03
   0  -1   7    0.02    0.03
   0  -1   7   -0.06    0.02
   0   1   7   -0.03    0.03
   0  -1  -7   -0.04    0.03
  -1  -1   7   58.85    1.83
  -1  -1   7   56.36    1.83
   1   1   7   55.64    1.84
   1   1   7   55.35    1.84
   1  -1  -7   58.75    1.83
  -1   1  -7   60.44    1.85
   1   1   7   59.68    1.84
  -1  -1   7   60.92    1.84
   1   1   7   59.72    1.84
  -1  -1   7   57.58    1.83
   1   1  -7   58.36    1.84
  -1  -1  -7   60.28    1.85
  -1   1   7   59.85    1.85
   1   1  -7   58.87    1.84
   1  -1   7   56.31    1.84
   1  -1   7   57.47    1.84
   1   1  -7   59.75    1.84
   1  -1   7   57.95    1.84
  -1   1   7   59.57    1.84
  -1   1   7   55.68    1.84
   1   1  -7   58.58    1.84
   1  -1   7   58.32    1.84
  -2   1  -7    1.24    0.09
   2   1   7    1.02    0.07
   2  -1  -7    1.17    0.07
  -2  -1   7    1.10    0.07
   2   1   7    1.14    0.08
  -2  -1   7    1.11    0.06
   2   1   7    1.12    0.08
  -2  -1   7    1.08    0.06
   2   1   7    1.12    0.07
   2  -1   7    1.18    0.07
  -2   1   7    1.12    0.07
   2  -1   7    1.08    0.08
  -2   1   7    1.01    0.07
   2  -1   7    1.02    0.08
   2   1  -7    1.08    0.07
   2   1  -7    1.21    0.08
  -2  -1  -7    1.12    0.09
   2  -1   7    1.15    0.08
  -3   1  -7   71.56    2.25
  -3  -1   7   72.50    2.26
   3   1   7   72.83    2.24
   3   1   7   72.24    2.25
  -3  -1   7   72.92    2.26
   3  -1  -7   70.47    2.26
   3   1   7   71.89    2.25
  -3  -1   7   75.20    2.26
   3   1   7   71.35    2.25
  -3   1   7   67.08    2.24
   3   1  -7   71.27    2.25
   3   1  -7   71.79    2.24
   3  -1   7   72.26    2.27
  -3   1   7   72.53    2.24
   3  -1   7   74.78    2.28
   3  -1   7   71.67    2.27
  -3  -1  -7   70.86    2.28
   3  -1   7   68.32    2.27
  -4  -1   7    5.57    0.21
   4   1   7    6.26    0.23
   4   1   7    6.26    0.22
  -4  -1   7    6.22    0.22
   4   1   7    5.44    0.23
   4  -1  -7    6.01    0.22
   4   1   7    5.37    0.22
  -4   1  -7    5.77    0.23
  -4  -1   7    5.77    0.22
   4  -1   7    5.95    0.23
  -4   1   7    5.65    0.21
  -4   1   7    6.14    0.22
   4  -1   7    6.13    0.23
   4   1  -7    5.79    0.22
   4  -1   7    6.54    0.23
   4  -1   7    5.79    0.23
  -4  -1  -7    6.26    0.24
   4   1  -7    5.99    0.21
  -5   1  -7   53.69    1.72
   5   1   7   53.15    1.72
   5  -1  -7   54.95    1.72
  -5  -1   7   53.22    1.72
   5   1   7   53.16    1.71
  -5  -1   7   52.51    1.70
   5   1   7   54.38    1.72
   5   1   7   55.73    1.71
   5  -1   7   54.89    1.73
   5   1  -7   54.44    1.70
   5   1  -7   54.33    1.71
   5  -1   7   55.26    1.73
  -5   1   7   52.07    1.70
   5  -1   7   55.88    1.73
  -5  -1  -7   54.53    1.74
   5  -1   7   52.99    1.72
  -6  -1   7   18.47    0.64
   6   1   7   19.52    0.65
   6   1   7   19.28    0.65
   6   1   7   20.70    0.67
   6  -1  -7   20.96    0.66
  -6   1  -7   18.97    0.66
   6   1   7   19.90    0.66
   6  -1   7   19.57    0.67
  -6  -1  -7   19.51    0.67
   6  -1   7   20.60    0.67
  -6   1   7   18.69    0.63
   6  -1   7   20.67    0.67
   6   1  -7   19.47    0.64
   6  -1   7   18.84    0.66
   6   1  -7   19.44    0.65
   7   1   7    1.69    0.11
   7   1   7    1.59    0.13
   7   1   7    1.51    0.13
   7  -1  -7    1.89    0.09
  -7  -1   7    1.55    0.08
   7   1   7    1.61    0.11
  -7   1  -7    1.70    0.13
   7  -1  -7    1.64    0.12
   7  -1   7    1.61    0.12
   7  -1   7    1.53    0.11
  -7  -1  -7    1.63    0.14
   7  -1   7    1.68    0.11
   7  -1   7    1.70    0.12
   7   1  -7    1.76    0.10
   7   1  -7    1.71    0.12
  -7   1   7    1.69    0.10
   8   1   7    2.94    0.16
   8  -1  -7    2.78    0.15
  -8  -1   7    2.55    0.12
  -8   1  -7    2.44    0.16
   8   1   7    2.62    0.15
   8   1   7    2.33    0.15
   8   1   7    2.89    0.16
   8  -1  -7    2.69    0.12
  -8  -1  -7    2.99    0.17
   8   1  -7    2.70    0.15
   8  -1   7    2.58    0.15
  -8   1   7    2.64    0.13
   8  -1   7    2.31    0.16
   8   1  -7    3.20    0.13
   8  -1   7    2.59    0.15
   9   1   7   10.03    0.37
   9  -1  -7   10.55    0.35
  -9  -1   7    9.95    0.35
   9   1   7   10.46    0.38
   9  -1  -7   10.26    0.38
   9   1   7    9.90    0.38
   9   1   7   10.04    0.39
  -9   1  -7   10.00    0.39
   9  -1   7   10.26    0.38
  -9   1   7    9.91    0.36
   9   1  -7   10.15    0.35
   9   1  -7    9.86    0.37
  -9  -1  -7   10.21    0.40
   9  -1   7   10.12    0.39
   9  -1   7   10.42    0.39
  10   1   7   15.23    0.56
  10  -1  -7   16.00    0.52
  10   1   7   16.05    0.55
  10   1   7   14.60    0.54
 -10   1  -7   15.02    0.56
 -10  -1   7   14.76    0.52
  10  -1  -7   16.74    0.55
  10  -1   7   16.32    0.56
 -10  -1  -7   15.77    0.57
 -10   1   7   15.00    0.53
  10   1  -7   16.16    0.52
  10  -1   7   15.28    0.56
  10  -1   7   15.08    0.56
  10   1  -7   16.36    0.55
 -11   1  -7    3.23    0.20
  11  -1  -7    3.25    0.18
  11   1   7    2.83    0.18
  11   1   7    2.85    0.19
  11  -1  -7    3.01    0.14
  11   1   7    2.87    0.17
  11  -1   7    3.02    0.18
  11   1  -7    3.17    0.15
  11   1  -7    2.99    0.17
 -11  -1  -7    3.03    0.20
 -11   1   7    2.77    0.15
  11  -1   7    3.09    0.19
  11  -1   7    3.02    0.18
 -12   1  -7    1.12    0.14
  12  -1  -7    1.96    0.16
  12   1   7    1.10    0.12
  12   1   7    1.18    0.13
 -12  -1  -7    1.37    0.15
  12  -1   7    1.50    0.14
  12  -1   7    1.25    0.13
  12   1  -7    1.19    0.12
  12  -1   7    1.23    0.13
  13   1   7    3.59    0.22
 -13   1  -7    3.13    0.23
  13  -1  -7    3.77    0.21
  13   1   7    2.67    0.21
  13   1   7    3.33    0.21
 -13  -1  -7    3.22    0.24
  13   1  -7    3.47    0.17
  13  -1   7    3.05    0.19
  13  -1   7    2.95    0.22
  13  -1   7    3.50    0.22
  13   1  -7    3.56    0.20
  14   1   7    9.53    0.40
  14   1   7    9.26    0.41
  14   1   7    9.90    0.41
 -14   1  -7    9.72    0.42
  14  -1  -7    9.68    0.39
  14   1  -7    8.83    0.39
  14  -1   7    8.84    0.39
 -14  -1  -7    9.53    0.41
  14  -1   7    9.13    0.40
  14  -1   7    8.41    0.39
  15   1   7    7.36    0.35
  15   1   7    7.58    0.36
 -15   1  -7    8.50    0.40
  15   1   7    7.65    0.37
  15  -1  -7    7.71    0.34
  15   1  -7    7.50    0.34
  15  -1   7    7.17    0.35
  15  -1   7    7.12    0.33
 -15  -1  -7    8.39    0.39
  15  -1   7    7.02    0.35
  16   1   7    5.80    0.31
  16   1   7    6.43    0.31
 -16   1  -7    5.85    0.35
 -16   1  -7    5.43    0.33
  16  -1  -7    5.56    0.29
  16   1   7    4.96    0.30
  16  -1   7    5.22    0.30
  16  -1   7    5.22    0.28
  16  -1   7    5.62    0.31
  16   1  -7    6.43    0.32
 -16  -1  -7    5.71    0.33
  17   1   7    2.41    0.23
 -17   1  -7    2.65    0.26
  17  -1  -7    2.27    0.21
  17   1   7    2.65    0.23
  17   1   7    2.65    0.24
  17   1  -7    2.51    0.23
 -17  -1  -7    3.18    0.27
  17  -1   7    2.43    0.22
  17  -1   7    2.67    0.24
  18   1   7    0.37    0.14
 -18   1  -7    0.10    0.17
  18   1   7    0.49    0.15
  18  -1  -7    0.40    0.16
 -18  -1  -7   -0.10    0.16
  18  -1   7    0.35    0.13
  18   1  -7    0.31    0.16
  18  -1   7    0.29    0.15
  19   1   7    0.18    0.15
  19   1   7    0.06    0.14
 -19   1  -7    0.14    0.17
  19  -1  -7    0.21    0.17
  19   1  -7    0.07    0.16
  19  -1   7    0.27    0.17
  19  -1   7    0.09    0.15
 -19  -1  -7   -0.25    0.17
  20   1   7    3.10    0.28
  20  -1  -7    3.42    0.27
  20   1   7    3.24    0.28
  20  -1   7    3.14    0.30
  20   1  -7    3.41    0.27
  20  -1   7    3.44    0.28
  21   1   7    1.43    0.22
  21   1   7    0.87    0.21
  21  -1  -7    1.13    0.23
  21   1  -7    1.16    0.23
  21  -1   7    1.29    0.21
  21  -1   7    1.19    0.23
  22  -1  -7    2.10    0.27
  22   1   7    1.86    0.25
  22   1   7    1.77    0.23
  22   1  -7    1.85    0.27
  22  -1   7    1.98    0.27
  23  -1  -7    0.86    0.24
  23   1   7    0.76    0.22
  23  -1   7    0.23    0.23
  23   1  -7    0.66    0.21
   0  -1   8   76.41    2.29
   0   1   8   68.30    2.29
   0   1  -8   74.50    2.30
   0  -1   8   71.35    2.28
   0   1   8   78.04    2.30
   0  -1   8   68.71    2.28
   0   1   8   69.56    2.29
   0  -1  -8   71.23    2.29
   0   1  -8   72.33    2.30
   0  -1   8   75.25    2.28
   0   1   8   75.02    2.29
   1   1   8  103.01    3.23
   1   1   8  102.54    3.24
  -1  -1   8  101.50    3.17
  -1  -1   8  101.30    3.17
   1  -1  -8  105.05    3.18
   1   1   8   94.22    3.24
  -1  -1   8  103.94    3.18
   1   1   8  113.28    3.25
  -1  -1   8   98.67    3.17
  -1   1  -8   99.89    3.24
  -1   1   8  103.25    3.23
   1   1  -8  102.27    3.24
   1   1  -8  107.78    3.24
  -1   1   8  104.13    3.24
   1  -1   8   96.59    3.18
   1  -1   8  102.32    3.18
  -1   1   8  107.23    3.23
  -1  -1  -8  100.83    3.19
   1   1  -8  103.97    3.24
  -1   1   8   99.77    3.24
   1   1  -8  103.76    3.24
   1  -1   8  104.17    3.18
   1  -1   8  100.22    3.18
   2   1   8    8.31    0.32
  -2  -1   8    8.75    0.30
  -2  -1   8    8.76    0.30
   2   1   8    8.84    0.32
   2  -1  -8    8.91    0.30
   2   1   8    9.13    0.31
  -2  -1   8    8.42    0.30
  -2  -1   8    8.97    0.31
  -2   1  -8    8.67    0.32
   2   1   8    8.94    0.31
   2  -1  -8    8.52    0.31
  -2   1   8    8.94    0.30
   2  -1   8    8.40    0.31
   2   1  -8    8.70    0.31
   2   1  -8    8.90    0.31
   2  -1   8    8.93    0.32
  -2   1   8    8.73    0.30
  -2  -1  -8    8.87    0.32
  -2   1   8    9.21    0.30
   2  -1   8    8.52    0.31
   2  -1   8    9.97    0.32
   2   1  -8    9.03    0.31
   2   1  -8    8.30    0.31
  -2   1   8    8.87    0.31
   3   1   8   14.38    0.51
   3  -1  -8   15.08    0.50
   3  -1  -8   14.59    0.49
  -3  -1   8   14.44    0.49
  -3  -1   8   14.95    0.49
  -3  -1   8   14.95    0.49
  -3   1  -8   14.53    0.51
   3   1   8   15.51    0.50
   3   1   8   14.90    0.51
   3   1   8   14.61    0.50
   3   1  -8   14.21    0.50
  -3   1   8   14.95    0.49
   3   1  -8   15.04    0.49
   3  -1   8   14.49    0.50
   3  -1   8   15.15    0.50
  -3   1   8   15.60    0.50
  -3   1   8   15.55    0.49
   3  -1   8   14.17    0.50
  -3  -1  -8   15.31    0.51
   3  -1   8   15.23    0.51
  -4  -1   8   57.44    1.83
  -4  -1   8   58.40    1.84
   4   1   8   59.40    1.80
   4  -1  -8   58.26    1.84
   4   1   8   53.55    1.81
   4   1   8   57.37    1.80
  -4  -1   8   56.92    1.84
  -4   1  -8   55.69    1.81
   4   1   8   55.81    1.81
  -4   1   8   55.42    1.79
   4  -1   8   58.97    1.86
  -4   1   8   58.27    1.80
   4  -1   8   58.60    1.85
   4   1  -8   58.77    1.79
   4  -1   8   59.69    1.86
   4  -1   8   57.30    1.85
   4   1  -8   56.26    1.80
  -4   1   8   58.22    1.80
  -4  -1  -8   59.83    1.86
   5  -1  -8   16.96    0.55
   5   1   8   15.95    0.57
  -5   1  -8   16.64    0.57
   5   1   8   16.84    0.56
   5  -1  -8   15.82    0.55
  -5  -1   8   16.74    0.55
   5   1   8   16.14    0.56
  -5  -1   8   16.41    0.53
   5   1   8   17.10    0.57
   5  -1   8   16.53    0.56
  -5  -1  -8   16.93    0.57
   5  -1   8   16.08    0.56
   5   1  -8   16.48    0.55
  -5   1   8   16.52    0.54
   5  -1   8   16.73    0.56
   5  -1   8   15.61    0.57
  -5   1   8   16.83    0.55
   5   1  -8   15.92    0.56
  -6  -1   8   81.97    2.66
   6   1   8   82.85    2.70
   6  -1  -8   87.25    2.67
   6   1   8   83.88    2.70
  -6   1  -8   85.67    2.71
   6   1   8   91.69    2.70
   6  -1  -8   83.78    2.68
   6   1   8   86.10    2.71
   6  -1   8   83.75    2.70
   6   1  -8   87.18    2.70
   6  -1   8   84.78    2.69
  -6  -1  -8   87.79    2.71
  -6   1   8   82.20    2.68
   6   1  -8   84.85    2.68
   6  -1   8   88.04    2.69
   6  -1   8   84.95    2.70
   7   1   8   11.48    0.42
   7   1   8   10.58    0.41
   7  -1  -8   10.60    0.39
  -7   1  -8   11.11    0.42
   7   1   8   11.87    0.41
  -7  -1   8   10.91    0.37
   7   1   8   12.00    0.41
   7  -1  -8   10.82    0.37
   7   1  -8   11.05    0.38
   7  -1   8   11.12    0.41
   7  -1   8   11.37    0.40
   7   1  -8   11.28    0.40
   7  -1   8   11.34    0.41
   7  -1   8   10.70    0.40
  -7  -1  -8   11.85    0.42
  -7   1   8   10.58    0.38
  -8  -1   8    1.55    0.09
   8   1   8    1.74    0.14
   8   1   8    1.84    0.13
   8   1   8    1.65    0.14
   8  -1  -8    1.94    0.10
  -8   1  -8    1.77    0.15
   8  -1  -8    1.77    0.12
   8   1   8    1.93    0.13
   8  -1   8    1.58    0.12
   8  -1   8    1.40    0.14
  -8  -1  -8    1.66    0.15
   8   1  -8    1.90    0.11
   8   1  -8    1.78    0.13
   8  -1   8    1.66    0.12
  -8   1   8    1.62    0.10
   9   1   8    2.95    0.16
   9   1   8    2.79    0.17
   9  -1  -8    3.16    0.17
  -9  -1   8    3.04    0.13
  -9   1  -8    3.19    0.19
   9   1   8    3.02    0.18
   9   1   8    3.04    0.18
   9  -1  -8    3.05    0.13
   9   1  -8    2.99    0.17
  -9  -1  -8    3.06    0.19
   9  -1   8    2.89    0.18
   9  -1   8    2.97    0.17
   9  -1   8    3.00    0.17
  -9   1   8    2.98    0.14
   9   1  -8    3.08    0.14
 -10   1  -8   11.23    0.43
 -10  -1   8    9.86    0.40
  10   1   8   10.93    0.42
  10  -1  -8   10.99    0.38
  10   1   8   11.40    0.42
  10   1   8   11.21    0.43
  10  -1  -8   10.83    0.41
  10  -1   8   11.51    0.43
 -10  -1  -8   11.15    0.43
  10   1  -8   10.94    0.41
  10  -1   8   11.10    0.42
 -10   1   8   10.24    0.39
  10   1  -8   10.96    0.39
  10  -1   8   11.27    0.42
  11  -1  -8    6.23    0.26
  11  -1  -8    5.83    0.26
  11   1   8    6.15    0.28
 -11   1  -8    6.16    0.30
  11   1   8    6.50    0.29
  11   1   8    6.39    0.29
  11   1  -8    6.54    0.28
  11   1  -8    6.47    0.25
 -11  -1  -8    6.57    0.30
  11  -1   8    6.21    0.29
  11  -1   8    6.67    0.29
 -11   1   8    6.19    0.29
  11  -1   8    6.43    0.28
  12  -1  -8    2.47    0.18
  12   1   8    2.63    0.19
  12   1   8    2.48    0.18
  12   1   8    2.60    0.19
 -12   1  -8    2.48    0.21
  12  -1   8    2.09    0.18
  12   1  -8    2.53    0.14
  12   1  -8    2.49    0.17
 -12  -1  -8    2.13    0.20
  12  -1   8    2.54    0.18
  12  -1   8    2.43    0.18
  13   1   8    7.13    0.33
  13   1   8    7.05    0.33
 -13   1  -8    7.38    0.35
  13   1   8    6.59    0.33
  13  -1  -8    7.20    0.32
  13   1  -8    7.38    0.31
  13  -1   8    7.06    0.33
 -13  -1  -8    7.49    0.35
  13  -1   8    7.18    0.33
  13  -1   8    7.85    0.35
 -14   1  -8    7.08    0.35
  14   1   8    6.99    0.34
  14  -1  -8    6.86    0.31
  14   1   8    6.47    0.33
  14   1   8    6.82    0.31
  14  -1   8    6.40    0.32
  14  -1   8    6.58    0.33
  14  -1   8    6.38    0.31
 -14  -1  -8    7.07    0.35
  14   1  -8    6.34    0.31
  15   1   8    0.64    0.15
  15   1   8    0.58    0.13
  15   1   8    0.34    0.14
 -15   1  -8    0.62    0.16
  15  -1  -8    0.53    0.14
  15  -1   8    0.60    0.14
  15   1  -8    0.61    0.14
 -15  -1  -8    0.57    0.15
  15  -1   8    0.79    0.15
  15  -1   8    0.52    0.15
 -16   1  -8    3.62    0.29
  16   1   8    3.27    0.26
  16   1   8    3.69    0.25
 -16   1  -8    3.81    0.28
  16  -1  -8    3.35    0.25
  16   1   8    2.72    0.26
 -16  -1  -8    3.02    0.29
  16  -1   8    3.66    0.26
  16  -1   8    3.63    0.25
  16  -1   8    3.42    0.26
  16   1  -8    3.18    0.23
  17  -1  -8    3.00    0.24
 -17   1  -8    2.97    0.27
  17   1   8    2.62    0.24
  17   1   8    2.83    0.22
  17   1   8    2.34    0.23
 -17  -1  -8    3.16    0.27
  17   1  -8    2.79    0.23
  17  -1   8    2.41    0.23
  17  -1   8    2.58    0.24
  17  -1   8    2.61    0.22
  18   1   8    0.99    0.19
  18   1   8    1.06    0.16
  18  -1  -8    0.98    0.18
 -18   1  -8    1.17    0.21
  18  -1   8    0.79    0.16
 -18  -1  -8    0.77    0.19
  18   1  -8    1.02    0.18
  18  -1   8    1.02    0.18
 -19   1  -8    3.38    0.31
  19   1   8    3.00    0.26
  19   1   8    3.20    0.27
  19  -1  -8    3.07    0.28
  19   1  -8    2.80    0.25
  19  -1   8    3.62    0.30
 -19  -1  -8    3.35    0.30
  19  -1   8    3.39    0.27
 -20   1  -8    0.01    0.19
  20  -1  -8    0.45    0.17
  20   1   8    0.19    0.18
  20   1   8    0.40    0.17
  20   1  -8    0.22    0.16
  20  -1   8    0.29    0.17
  20  -1   8    0.26    0.17
  21   1   8    0.79    0.20
  21   1   8    0.87    0.23
  21  -1  -8    0.74    0.21
  21  -1   8    0.45    0.18
  21  -1   8    0.71    0.20
  21   1  -8    0.61    0.19
  22  -1  -8    1.07    0.23
  22   1   8    0.43    0.22
  22   1   8    0.93    0.20
  22  -1   8    1.35    0.24
  22   1  -8    1.16    0.24
  22  -1   8    0.71    0.21
   0   1   9   -0.01    0.03
   0   1  -9    0.03    0.04
   0  -1   9   -0.01    0.03
   0   1  -9    0.05    0.04
   0   1   9    0.00    0.04
   0   1   9   -0.04    0.03
   0  -1   9    0.02    0.04
   0  -1   9    0.03    0.04
   0  -1   9   -0.01    0.04
   0  -1  -9    0.04    0.04
   0   1   9   -0.06    0.04
  -1  -1   9    4.02    0.16
   1  -1  -9    4.03    0.17
  -1  -1   9    4.08    0.17
  -1  -1   9    4.02    0.16
   1   1   9    4.18    0.18
   1   1   9    3.99    0.17
  -1  -1   9    4.21    0.17
   1   1   9    4.22    0.18
   1   1   9    4.00    0.17
  -1   1  -9    3.91    0.18
   1  -1   9    3.89    0.18
  -1   1   9    4.24    0.17
   1   1  -9    3.92    0.17
  -1   1   9    4.13    0.16
  -1  -1  -9    3.88    0.18
  -1   1   9    4.23    0.16
   1  -1   9    4.00    0.17
  -1   1   9    4.11    0.17
   1  -1   9    4.22    0.17
   1  -1   9    4.11    0.17
   1   1  -9    4.26    0.18
   1   1  -9    3.99    0.17
   1   1  -9    3.88    0.17
  -2   1  -9   32.39    1.05
   2   1   9   31.09    1.04
   2  -1  -9   32.68    1.04
   2  -1  -9   32.46    1.04
   2   1   9   31.89    1.05
   2   1   9   30.42    1.05
   2   1   9   31.50    1.04
  -2  -1   9   32.99    1.04
  -2  -1   9   34.89    1.04
  -2  -1   9   31.85    1.04
  -2  -1   9   32.45    1.04
   2  -1   9   32.91    1.06
   2   1  -9   32.71    1.04
   2  -1   9   31.49    1.05
  -2   1   9   32.81    1.03
  -2   1   9   33.35    1.04
  -2  -1  -9   31.90    1.06
   2  -1   9   30.20    1.05
   2  -1   9   33.08    1.05
   2   1  -9   32.24    1.04
   2   1  -9   31.96    1.04
   2   1  -9   34.68    1.04
  -2   1   9   32.96    1.04
  -2   1   9   32.95    1.04
   3   1   9    2.10    0.12
  -3  -1   9    1.95    0.11
  -3   1  -9    2.08    0.13
   3   1   9    1.97    0.13
   3  -1  -9    2.15    0.11
   3  -1  -9    2.07    0.10
   3   1   9    2.34    0.13
   3   1   9    2.06    0.12
  -3  -1   9    2.16    0.11
  -3  -1   9    2.28    0.11
  -3  -1   9    2.32    0.11
   3  -1  -9    2.19    0.12
   3  -1   9    2.36    0.13
   3  -1   9    2.09    0.12
  -3   1   9    2.21    0.11
  -3   1   9    2.07    0.11
  -3  -1  -9    2.11    0.14
   3   1  -9    2.20    0.12
   3   1  -9    2.30    0.12
   3  -1   9    2.00    0.12
  -3   1   9    2.20    0.10
   3   1  -9    2.18    0.11
   3  -1   9    2.14    0.13
  -3   1   9    2.08    0.11
   4   1   9    5.57    0.23
  -4  -1   9    5.92    0.21
  -4   1  -9    5.74    0.24
   4   1   9    5.90    0.23
  -4  -1   9    5.56    0.22
   4   1   9    5.69    0.24
  -4  -1   9    5.64    0.22
   4  -1  -9    5.58    0.21
  -4  -1   9    5.45    0.21
   4   1   9    5.41    0.23
   4  -1  -9    5.87    0.22
  -4   1   9    5.48    0.21
   4   1  -9    5.91    0.22
   4   1  -9    5.81    0.23
  -4   1   9    5.65    0.21
   4  -1   9    5.82    0.24
   4  -1   9    5.52    0.23
   4  -1   9    5.74    0.24
  -4  -1  -9    5.66    0.25
   4   1  -9    5.35    0.23
  -4   1   9    5.53    0.21
   4  -1   9    5.28    0.23
   5   1   9   19.37    0.67
  -5   1  -9   19.26    0.68
   5  -1  -9   20.38    0.65
  -5  -1   9   19.91    0.66
   5   1   9   19.37    0.67
   5   1   9   20.12    0.67
  -5  -1   9   20.01    0.65
   5  -1  -9   19.93    0.66
   5   1   9   21.09    0.68
  -5   1   9   19.21    0.66
   5  -1   9   19.45    0.68
   5   1  -9   20.08    0.67
  -5  -1  -9   19.96    0.69
  -5   1   9   19.89    0.65
   5  -1   9   20.25    0.67
   5  -1   9   19.68    0.67
   5  -1   9   20.50    0.68
   5   1  -9   19.90    0.65
  -5   1   9   20.82    0.65
  -6  -1   9   18.48    0.63
  -6  -1   9   18.67    0.61
  -6   1  -9   19.00    0.64
   6   1   9   18.23    0.63
   6  -1  -9   19.21    0.62
   6   1   9   17.77    0.64
   6   1   9   18.20    0.63
   6   1   9   19.02    0.63
   6  -1  -9   19.10    0.64
  -6   1   9   18.43    0.61
  -6  -1  -9   19.33    0.66
   6  -1   9   19.03    0.65
   6   1  -9   18.33    0.62
   6  -1   9   18.82    0.64
   6  -1   9   19.13    0.66
   6  -1   9   18.47    0.65
   6   1  -9   18.64    0.61
   7   1   9   14.71    0.51
   7   1   9   15.35    0.53
  -7  -1   9   14.71    0.48
   7   1   9   14.48    0.52
   7  -1  -9   14.64    0.48
   7  -1  -9   14.39    0.50
   7   1   9   14.37    0.51
  -7   1  -9   14.55    0.53
   7  -1   9   13.65    0.51
  -7  -1  -9   14.84    0.53
   7  -1   9   14.68    0.52
  -7   1   9   13.93    0.49
   7  -1   9   13.53    0.51
   7   1  -9   14.40    0.51
   7  -1   9   15.02    0.51
   7   1  -9   14.86    0.49
   8   1   9    3.54    0.19
  -8   1  -9    3.65    0.21
  -8  -1   9    3.82    0.15
   8  -1  -9    3.72    0.15
   8   1   9    3.87    0.19
   8  -1  -9    3.92    0.18
   8   1   9    3.66    0.20
   8   1   9    3.99    0.19
   8  -1   9    3.69    0.19
   8   1  -9    3.68    0.16
   8  -1   9    3.61    0.18
   8  -1   9    3.26    0.20
   8   1  -9    3.73    0.19
  -8  -1  -9    3.60    0.21
   8  -1   9    3.64    0.19
  -8   1   9    3.83    0.16
   9  -1  -9    3.86    0.16
   9  -1  -9    3.69    0.19
  -9   1  -9    3.61    0.21
  -9  -1   9    3.83    0.16
   9   1   9    3.62    0.19
   9   1   9    3.38    0.20
   9   1   9    3.75    0.19
   9   1   9    3.60    0.19
   9  -1   9    3.65    0.21
   9   1  -9    3.86    0.19
  -9   1   9    3.82    0.16
   9  -1   9    3.74    0.20
  -9  -1  -9    3.62    0.21
   9  -1   9    4.01    0.20
   9   1  -9    3.98    0.17
  10   1   9    3.48    0.21
  10   1   9    3.69    0.20
  10   1   9    3.31    0.19
  10  -1  -9    3.28    0.18
  10   1   9    3.31    0.20
  10  -1  -9    3.23    0.15
 -10   1  -9    3.47    0.21
  10  -1   9    3.35    0.20
  10  -1   9    3.27    0.20
  10   1  -9    3.30    0.16
 -10   1   9    3.40    0.16
  10  -1   9    3.31    0.20
  10   1  -9    3.43    0.19
 -10  -1  -9    3.36    0.21
  11   1   9    6.59    0.30
  11   1   9    6.95    0.30
  11  -1  -9    6.23    0.28
 -11   1  -9    6.41    0.31
  11   1   9    6.79    0.31
  11   1  -9    6.84    0.26
 -11  -1  -9    6.80    0.32
  11  -1   9    6.76    0.31
  11   1  -9    6.71    0.29
  11  -1   9    7.03    0.31
  11  -1   9    6.89    0.30
  12   1   9    7.40    0.34
 -12   1  -9    7.49    0.35
  12   1   9    7.64    0.34
  12  -1  -9    7.70    0.32
  12   1   9    7.73    0.33
  12  -1   9    7.14    0.33
 -12  -1  -9    7.42    0.35
  12   1  -9    7.25    0.32
  12  -1   9    7.23    0.33
  12  -1   9    7.47    0.34
  13   1   9   12.48    0.51
  13  -1  -9   13.10    0.50
  13   1   9   13.61    0.52
 -13   1  -9   13.02    0.53
  13   1   9   12.72    0.51
  13  -1   9   12.52    0.51
  13   1  -9   13.54    0.50
  13  -1   9   12.67    0.51
 -13  -1  -9   13.78    0.53
  13  -1   9   13.37    0.52
  14   1   9    1.97    0.18
 -14   1  -9    2.46    0.24
  14   1   9    2.48    0.21
  14  -1  -9    2.61    0.19
  14   1   9    2.29    0.21
  14  -1   9    2.13    0.21
  14   1  -9    2.57    0.21
  14  -1   9    2.54    0.23
 -14  -1  -9    2.46    0.24
  14  -1   9    2.53    0.22
  15   1   9    8.25    0.38
 -15   1  -9    8.16    0.41
  15   1   9    8.13    0.38
  15  -1  -9    7.99    0.36
  15   1   9    7.95    0.38
  15  -1   9    7.39    0.37
 -15  -1  -9    8.06    0.39
  15   1  -9    8.32    0.36
  15  -1   9    7.84    0.37
  15  -1   9    7.33    0.35
  16   1   9    5.12    0.30
 -16   1  -9    4.89    0.31
  16   1   9    5.31    0.30
  16   1   9    4.45    0.30
 -16   1  -9    5.19    0.34
  16  -1  -9    4.77    0.27
  16   1  -9    5.35    0.30
 -16  -1  -9    5.25    0.33
  16  -1   9    5.09    0.30
  16  -1   9    4.92    0.30
  16  -1   9    5.41    0.30
  17   1   9    0.99    0.18
  17  -1  -9    1.09    0.18
  17   1   9    1.13    0.17
  17   1   9    0.99    0.17
 -17   1  -9    0.94    0.18
 -17   1  -9    1.06    0.20
  17   1  -9    0.85    0.16
  17  -1   9    0.89    0.17
  17  -1   9    1.09    0.17
 -17  -1  -9    1.20    0.20
  17  -1   9    1.27    0.18
 -18   1  -9    0.51    0.20
  18   1   9    0.83    0.17
  18   1   9    1.00    0.19
  18   1   9    0.60    0.19
  18  -1  -9    0.79    0.18
  18  -1   9    0.87    0.18
  18  -1   9    0.84    0.17
 -18  -1  -9    0.84    0.20
  18   1  -9    0.83    0.17
  19   1   9    1.25    0.20
  19  -1  -9    1.17    0.21
  19   1   9    1.57    0.21
 -19   1  -9    1.24    0.24
 -19  -1  -9    1.36    0.24
  19  -1   9    1.02    0.19
  19   1  -9    1.10    0.19
  19  -1   9    1.28    0.22
  20  -1  -9    2.14    0.24
 -20   1  -9    1.96    0.27
  20   1   9    2.14    0.26
  20   1   9    1.64    0.23
  20  -1   9    2.09    0.24
 -20  -1  -9    1.69    0.26
  20  -1   9    2.07    0.24
  20   1  -9    2.20    0.23
  21  -1  -9    1.42    0.22
  21   1   9    0.93    0.24
  21   1   9    1.61    0.23
  21  -1   9    1.97    0.26
  21   1  -9    1.44    0.22
  21  -1   9    1.67    0.23
  22   1   9    1.06    0.23
  22   1   9    1.29    0.23
  22  -1  -9    1.51    0.25
  22   1  -9    0.99    0.22
  22  -1   9    1.42    0.26
  22  -1   9    1.48    0.23
   0   1  10   14.44    0.47
   0   1  10   13.66    0.46
   0  -1  10   13.67    0.47
   0  -1 -10   13.59    0.47
   0  -1  10   13.51    0.46
   0   1  10   12.54    0.47
   0  -1  10   13.10    0.46
   0   1  10   14.41    0.46
   0  -1  10   13.42    0.46
   0   1 -10   12.71    0.47
   0   1 -10   13.55    0.48
   1   1  10    1.74    0.11
  -1   1 -10    1.50    0.12
   1   1  10    1.49    0.11
   1   1  10    1.78    0.11
  -1  -1  10    1.65    0.11
   1  -1 -10    1.25    0.11
  -1  -1  10    1.55    0.10
   1   1  10    1.73    0.10
   1  -1 -10    1.77    0.11
  -1  -1  10    1.68    0.10
  -1  -1  10    1.70    0.10
  -1   1  10    1.77    0.10
   1   1 -10    1.91    0.11
   1   1 -10    1.67    0.12
  -1   1  10    1.67    0.11
  -1  -1 -10    1.71    0.12
  -1   1  10    1.66    0.10
   1   1 -10    1.75    0.11
   1  -1  10    1.70    0.10
   1   1 -10    1.72    0.11
   1  -1  10    1.58    0.11
   1  -1  10    1.75    0.11
  -1   1  10    1.51    0.11
   1  -1  10    1.79    0.11
   2   1  10    2.98    0.14
  -2  -1  10    3.19    0.14
   2   1  10    2.86    0.15
  -2  -1  10    2.90    0.14
   2   1  10    2.51    0.15
   2  -1 -10    2.82    0.13
  -2  -1  10    2.84    0.14
   2  -1 -10    3.02    0.14
   2   1  10    2.95    0.14
  -2   1 -10    2.90    0.16
  -2  -1  10    3.02    0.14
   2   1 -10    2.63    0.15
   2   1 -10    2.80    0.14
  -2   1  10    2.36    0.13
   2  -1  10    2.85    0.15
   2  -1  10    2.54    0.15
  -2   1  10    2.93    0.13
   2   1 -10    2.80    0.14
  -2   1  10    2.76    0.14
   2  -1  10    2.81    0.14
   2   1 -10    2.96    0.14
  -2   1  10    2.86    0.13
  -2  -1 -10    2.92    0.16
   2  -1  10    2.78    0.15
   3  -1 -10   11.98    0.42
  -3  -1  10   12.21    0.42
   3  -1 -10   12.57    0.42
   3   1  10   11.70    0.44
   3   1  10   12.23    0.43
   3  -1 -10   12.99    0.42
   3   1  10   12.01    0.44
  -3  -1  10   11.58    0.41
   3   1  10   11.82    0.43
  -3   1 -10   11.98    0.44
  -3  -1  10   12.41    0.42
  -3  -1  10   12.51    0.42
   3   1 -10   12.36    0.43
   3   1 -10   12.35    0.43
  -3   1  10   12.91    0.43
   3  -1  10   12.65    0.43
  -3  -1 -10   12.19    0.44
  -3   1  10   12.00    0.42
   3   1 -10   12.66    0.43
  -3   1  10   12.44    0.42
  -3   1  10   12.95    0.42
   3  -1  10   11.99    0.43
   3   1 -10   13.02    0.43
   3  -1  10   11.63    0.43
   3  -1  10   11.60    0.43
  -4  -1  10   57.40    1.81
   4   1  10   56.01    1.80
   4  -1 -10   59.11    1.81
   4   1  10   58.31    1.81
  -4   1 -10   54.84    1.81
   4  -1 -10   57.27    1.81
  -4  -1  10   55.39    1.81
   4   1  10   54.90    1.80
  -4  -1  10   55.61    1.82
   4   1  10   58.36    1.82
   4  -1 -10   58.48    1.82
  -4  -1  10   56.26    1.81
   4  -1  10   56.68    1.83
   4   1 -10   56.29    1.79
   4  -1  10   57.23    1.83
  -4   1  10   57.51    1.78
   4   1 -10   55.37    1.80
   4  -1  10   56.82    1.83
   4   1 -10   55.96    1.79
  -4   1  10   55.45    1.79
  -4   1  10   60.26    1.78
  -4  -1 -10   56.73    1.84
  -4   1  10   55.67    1.79
   4  -1  10   61.27    1.84
  -5   1 -10    8.86    0.35
  -5  -1  10    8.50    0.31
  -5  -1  10    8.64    0.32
   5  -1 -10    8.88    0.32
   5   1  10    8.78    0.35
   5   1  10    9.25    0.34
   5   1  10    9.27    0.35
  -5  -1  10    9.57    0.31
   5  -1 -10    9.18    0.31
  -5  -1  10    9.04    0.32
   5   1  10    9.20    0.34
   5   1 -10    9.19    0.32
  -5   1  10    9.03    0.33
  -5   1  10    8.35    0.32
   5  -1  10    8.96    0.34
  -5   1  10    9.19    0.31
   5  -1  10    9.07    0.34
   5   1 -10    9.57    0.32
   5   1 -10    8.62    0.33
   5  -1  10    8.59    0.33
   5  -1  10    8.18    0.34
  -5  -1 -10    8.87    0.35
   6   1  10   33.43    1.10
   6  -1 -10   33.29    1.10
  -6  -1  10   32.30    1.08
   6  -1 -10   34.25    1.08
   6   1  10   33.63    1.11
  -6   1 -10   31.43    1.10
  -6  -1  10   32.87    1.10
   6   1  10   32.97    1.10
   6   1  10   34.97    1.09
   6  -1  10   36.48    1.11
   6   1 -10   34.14    1.08
   6  -1  10   34.26    1.12
  -6   1  10   33.98    1.08
   6   1 -10   32.73    1.09
  -6  -1 -10   33.36    1.12
   6  -1  10   34.47    1.11
   6  -1  10   34.05    1.12
   7   1  10    5.81    0.27
  -7   1 -10    6.13    0.28
   7   1  10    6.07    0.27
   7   1  10    6.27    0.26
   7   1  10    6.20    0.26
   7  -1 -10    6.19    0.23
   7  -1 -10    5.59    0.24
  -7  -1  10    6.59    0.22
   7   1 -10    6.17    0.24
   7  -1  10    6.11    0.25
   7  -1  10    5.93    0.25
   7  -1  10    5.74    0.26
  -7  -1 -10    5.84    0.27
   7  -1  10    5.83    0.27
   7   1 -10    5.88    0.25
  -7   1  10    6.30    0.23
   8   1  10    2.74    0.18
   8   1  10    3.42    0.19
  -8  -1  10    3.11    0.13
   8   1  10    3.26    0.18
   8   1  10    2.75    0.17
  -8   1 -10    3.03    0.20
   8  -1 -10    3.02    0.14
   8  -1 -10    2.96    0.16
   8   1 -10    3.27    0.18
   8  -1  10    2.78    0.19
   8  -1  10    3.02    0.17
   8  -1  10    3.29    0.17
   8   1 -10    3.40    0.15
  -8   1  10    3.17    0.15
  -8  -1 -10    2.90    0.18
   9  -1 -10   10.92    0.38
   9   1  10   11.10    0.42
   9  -1 -10   11.27    0.41
   9   1  10   11.41    0.43
  -9   1 -10   11.02    0.44
   9   1  10   11.65    0.43
   9   1  10   10.50    0.43
   9   1 -10   11.11    0.41
   9  -1  10   11.30    0.43
  -9   1  10   10.89    0.39
   9  -1  10   10.98    0.43
   9   1 -10   10.85    0.39
   9  -1  10   11.53    0.43
  -9  -1 -10   10.86    0.44
  10   1  10    1.36    0.14
 -10   1 -10    1.51    0.15
  10  -1 -10    1.64    0.14
  10   1  10    1.58    0.16
  10   1  10    1.40    0.13
  10   1  10    1.54    0.14
  10  -1  10    1.54    0.14
 -10  -1 -10    1.89    0.17
  10  -1  10    1.38    0.13
  10   1 -10    1.58    0.11
  10  -1  10    1.43    0.14
  10   1 -10    1.57    0.14
  11   1  10    7.78    0.34
  11  -1 -10    7.22    0.31
  11   1  10    7.07    0.32
 -11   1 -10    7.15    0.34
  11   1  10    6.80    0.32
  11  -1  10    7.42    0.32
 -11  -1 -10    7.16    0.34
  11   1 -10    7.64    0.32
  11  -1  10    7.49    0.33
  11   1 -10    7.36    0.33
  11  -1  10    7.40    0.33
  12   1  10    5.27    0.27
 -12   1 -10    5.84    0.30
  12   1  10    5.55    0.28
  12   1  10    5.08    0.27
  12  -1 -10    5.82    0.27
 -12  -1 -10    5.74    0.30
  12  -1  10    5.69    0.28
  12  -1  10    5.68    0.29
  12  -1  10    5.74    0.29
  12   1 -10    5.83    0.27
  13   1  10    2.33    0.21
  13  -1 -10    2.54    0.20
  13   1  10    2.03    0.18
  13   1  10    2.29    0.20
 -13   1 -10    2.73    0.23
  13  -1  10    2.54    0.20
  13  -1  10    2.24    0.21
 -13  -1 -10    2.64    0.24
  13   1 -10    2.47    0.20
  13  -1  10    2.15    0.19
  14   1  10    4.15    0.27
  14   1  10    4.25    0.27
  14  -1 -10    4.45    0.26
  14   1  10    4.43    0.27
 -14   1 -10    4.35    0.29
  14   1 -10    4.42    0.25
 -14  -1 -10    4.03    0.29
  14  -1  10    4.38    0.26
  14  -1  10    4.19    0.25
  14  -1  10    4.27    0.27
  15   1  10    5.95    0.31
  15   1  10    6.07    0.33
 -15   1 -10    6.21    0.35
  15  -1 -10    5.17    0.30
  15   1  10    5.84    0.33
  15   1 -10    5.73    0.31
 -15  -1 -10    6.06    0.34
  15  -1  10    6.12    0.32
  15  -1  10    6.00    0.33
  15  -1  10    5.87    0.33
  16  -1 -10    1.82    0.19
  16   1  10    1.96    0.21
  16   1  10    2.65    0.24
  16   1  10    1.86    0.21
 -16   1 -10    1.87    0.23
 -16   1 -10    1.47    0.21
  16  -1  10    2.69    0.24
  16  -1  10    1.78    0.21
  16  -1  10    1.88    0.21
 -16  -1 -10    1.88    0.23
  16   1 -10    1.83    0.20
  17   1  10    2.73    0.26
  17   1  10    2.75    0.25
 -17   1 -10    2.31    0.27
 -17   1 -10    2.84    0.26
  17   1  10    2.99    0.25
  17  -1 -10    2.16    0.21
  17  -1  10    2.79    0.24
  17   1 -10    2.30    0.22
  17  -1  10    1.85    0.21
  17  -1  10    2.42    0.24
 -17  -1 -10    2.13    0.25
  18   1  10    4.24    0.30
  18   1  10    4.12    0.31
  18   1  10    3.46    0.28
 -18   1 -10    3.95    0.35
  18  -1 -10    3.94    0.29
  18  -1  10    4.51    0.32
  18  -1  10    3.89    0.28
  18   1 -10    3.86    0.27
 -18  -1 -10    3.90    0.35
  18  -1  10    4.04    0.29
  19   1  10    1.05    0.20
  19   1  10    0.79    0.19
  19  -1 -10    1.19    0.21
 -19   1 -10    1.05    0.23
  19  -1  10    0.85    0.18
  19   1 -10    1.19    0.21
  19  -1  10    1.21    0.22
 -19  -1 -10    0.33    0.20
  20   1  10    0.44    0.19
 -20   1 -10    0.40    0.22
  20   1  10    0.78    0.22
  20  -1 -10    0.76    0.20
 -20  -1 -10    0.09    0.19
  20  -1  10    0.50    0.18
  20   1 -10    0.73    0.21
  20  -1  10    0.51    0.19
  21  -1 -10    0.44    0.20
 -21   1 -10    0.41    0.23
  21   1  10    0.48    0.18
  21   1  10    0.32    0.20
  21   1 -10    0.77    0.22
  21  -1  10    0.58    0.23
  21  -1  10    0.43    0.20
  22   1  10    0.62    0.22
  22  -1 -10    1.08    0.22
  22   1  10    0.78    0.22
  22  -1  10    0.73    0.22
  22   1 -10    0.92    0.24
  22  -1  10    1.08    0.24
   0   1  11   -0.03    0.05
   0   1  11   -0.05    0.05
   0   1 -11    0.04    0.05
   0   1 -11   -0.02    0.05
   0   1  11   -0.07    0.04
   0  -1  11   -0.01    0.05
   0  -1  11    0.03    0.05
   0   1  11   -0.04    0.04
   0  -1 -11   -0.03    0.06
   0  -1  11   -0.05    0.04
   0  -1  11   -0.05    0.05
  -1  -1  11    6.58    0.24
  -1   1 -11    6.47    0.26
  -1  -1  11    6.37    0.25
   1   1  11    6.65    0.26
   1   1  11    6.16    0.25
   1   1  11    6.51    0.24
  -1  -1  11    6.05    0.24
   1  -1 -11    5.82    0.24
   1  -1 -11    6.58    0.26
   1   1  11    6.20    0.24
  -1  -1  11    6.16    0.25
   1  -1  11    6.22    0.25
  -1   1  11    6.27    0.24
   1   1 -11    6.12    0.25
  -1   1  11    6.09    0.24
   1   1 -11    5.97    0.25
  -1   1  11    5.93    0.24
   1  -1  11    6.55    0.25
  -1   1  11    6.31    0.25
   1   1 -11    5.85    0.24
  -1  -1 -11    5.83    0.26
   1   1 -11    6.17    0.25
   1  -1  11    6.48    0.26
   1  -1  11    6.75    0.25
   2   1  11   65.12    2.12
  -2  -1  11   66.27    2.05
  -2   1 -11   69.20    2.12
   2   1  11   69.37    2.11
   2   1  11   66.86    2.11
   2  -1 -11   67.87    2.05
  -2  -1  11   66.50    2.05
  -2  -1  11   62.58    2.05
   2   1  11   65.52    2.12
   2  -1 -11   66.16    2.05
  -2  -1  11   66.39    2.05
  -2  -1 -11   65.09    2.07
  -2   1  11   63.93    2.11
   2   1 -11   66.62    2.11
   2   1 -11   65.10    2.10
   2  -1  11   63.63    2.05
   2   1 -11   65.05    2.11
  -2   1  11   67.26    2.10
  -2   1  11   65.17    2.10
   2  -1  11   64.73    2.06
   2  -1  11   61.32    2.06
   2  -1  11   61.11    2.05
   2   1 -11   67.15    2.11
  -2   1  11   68.32    2.10
  -3   1 -11    5.14    0.23
  -3  -1  11    4.73    0.19
   3  -1 -11    5.01    0.21
   3   1  11    4.38    0.21
   3  -1 -11    4.56    0.20
   3   1  11    4.91    0.21
  -3  -1  11    4.83    0.19
   3   1  11    4.29    0.20
  -3  -1  11    4.66    0.20
  -3  -1  11    4.67    0.20
   3  -1 -11    4.80    0.20
   3   1  11    5.18    0.22
   3  -1  11    5.08    0.21
   3   1 -11    4.78    0.20
  -3   1  11    4.53    0.20
  -3   1  11    5.00    0.20
   3  -1  11    5.05    0.22
   3   1 -11    4.91    0.20
   3   1 -11    4.51    0.20
   3  -1  11    4.74    0.22
  -3   1  11    4.65    0.19
   3  -1  11    4.72    0.21
   3   1 -11    4.82    0.20
  -3   1  11    4.96    0.19
  -3  -1 -11    4.98    0.23
   4   1  11   34.54    1.11
  -4  -1  11   34.04    1.09
  -4  -1  11   34.22    1.08
   4  -1 -11   33.81    1.09
  -4   1 -11   33.84    1.11
   4  -1 -11   34.27    1.09
   4   1  11   32.98    1.10
   4   1  11   32.65    1.10
  -4  -1  11   34.02    1.09
  -4  -1  11   33.82    1.10
   4  -1 -11   33.07    1.10
   4   1  11   31.54    1.11
  -4   1  11   34.96    1.08
   4  -1  11   33.86    1.11
   4   1 -11   32.74    1.10
   4  -1  11   33.74    1.10
   4   1 -11   33.72    1.09
  -4   1  11   34.40    1.09
  -4   1  11   32.81    1.09
  -4  -1 -11   33.27    1.12
   4   1 -11   34.38    1.09
  -4   1  11   35.97    1.08
   4  -1  11   35.40    1.11
   4  -1  11   32.48    1.11
  -5  -1  11   33.91    1.10
   5  -1 -11   34.29    1.12
  -5  -1  11   34.80    1.11
   5   1  11   36.12    1.13
  -5   1 -11   35.02    1.14
  -5  -1  11   34.65    1.12
   5   1  11   33.56    1.12
   5  -1 -11   33.80    1.10
   5   1  11   34.15    1.13
  -5  -1  11   34.94    1.10
   5  -1 -11   35.13    1.10
   5   1  11   32.16    1.12
   5   1 -11   33.99    1.12
   5   1 -11   32.81    1.10
   5   1 -11   34.47    1.11
  -5   1  11   34.34    1.11
   5  -1  11   32.24    1.13
   5  -1  11   35.26    1.14
  -5  -1 -11   34.84    1.14
  -5   1  11   33.94    1.11
   5  -1  11   34.34    1.12
   5  -1  11   34.57    1.13
  -5   1  11   35.39    1.09
  -5   1  11   35.39    1.10
  -6  -1  11   20.51    0.65
   6   1  11   19.40    0.67
   6   1  11   20.32    0.69
   6   1  11   19.44    0.68
   6  -1 -11   20.19    0.65
  -6  -1  11   19.97    0.65
   6   1  11   19.53    0.69
  -6  -1  11   19.45    0.67
  -6   1 -11   18.65    0.69
   6  -1 -11   19.00    0.67
   6  -1  11   20.49    0.69
  -6   1  11   19.57    0.66
   6   1 -11   19.40    0.67
   6  -1  11   20.74    0.68
  -6  -1 -11   19.37    0.69
   6   1 -11   20.45    0.66
   6  -1  11   19.85    0.68
   6   1 -11   21.22    0.65
   6  -1  11   19.26    0.69
  -6   1  11   19.08    0.65
  -7   1 -11    3.95    0.22
  -7  -1  11    3.87    0.16
   7  -1 -11    4.19    0.17
   7   1  11    3.29    0.21
   7   1  11    3.90    0.20
   7   1  11    4.08    0.20
   7   1  11    3.38    0.19
   7  -1 -11    3.56    0.19
   7   1 -11    3.80    0.19
   7  -1  11    3.97    0.21
  -7  -1 -11    3.58    0.21
   7  -1  11    4.10    0.21
  -7   1  11    3.98    0.17
   7  -1  11    4.04    0.20
   7   1 -11    4.01    0.17
   7  -1  11    3.89    0.20
   8   1  11   43.30    1.48
  -8  -1  11   45.09    1.40
   8   1  11   45.82    1.48
   8  -1 -11   43.74    1.40
   8   1  11   45.99    1.48
   8  -1 -11   42.44    1.42
  -8   1 -11   47.00    1.50
   8   1  11   46.50    1.49
  -8  -1 -11   44.45    1.45
   8   1 -11   45.08    1.47
   8   1 -11   44.95    1.45
   8  -1  11   42.88    1.44
  -8   1  11   44.10    1.45
   8  -1  11   44.90    1.44
   8  -1  11   43.70    1.43
   8  -1  11   44.28    1.45
   9   1  11    2.91    0.20
  -9   1 -11    3.09    0.21
   9   1  11    3.06    0.18
   9   1  11    3.20    0.19
   9   1  11    3.31    0.20
   9  -1 -11    3.09    0.18
  -9   1  11    3.25    0.16
   9  -1  11    2.99    0.20
   9   1 -11    3.08    0.16
   9  -1  11    3.17    0.20
   9  -1  11    2.99    0.18
   9   1 -11    3.18    0.18
   9  -1  11    3.31    0.19
  -9  -1 -11    3.20    0.20
  10   1  11    1.13    0.14
 -10   1 -11    1.10    0.14
  10   1  11    1.32    0.13
  10   1  11    1.41    0.15
  10   1  11    1.33    0.14
  10  -1 -11    1.12    0.11
 -10  -1 -11    1.30    0.15
  10  -1  11    1.16    0.13
  10  -1  11    1.17    0.13
  10  -1  11    1.23    0.13
  10   1 -11    1.28    0.10
  10   1 -11    1.21    0.13
  11   1  11    3.56    0.22
  11  -1 -11    3.55    0.20
  11   1  11    3.50    0.23
  11   1  11    3.61    0.22
 -11   1 -11    3.44    0.24
  11  -1  11    3.37    0.21
 -11  -1 -11    3.76    0.24
  11   1 -11    3.45    0.20
  11  -1  11    3.21    0.21
  11  -1  11    3.55    0.21
  12  -1 -11    7.22    0.32
  12   1  11    6.79    0.33
  12   1  11    7.16    0.33
  12   1  11    7.30    0.34
 -12   1 -11    7.59    0.36
  12   1 -11    6.99    0.31
  12  -1  11    7.33    0.34
  12  -1  11    6.91    0.33
 -12  -1 -11    6.95    0.35
  12  -1  11    7.51    0.34
  13  -1 -11    0.48    0.13
  13   1  11    0.58    0.12
  13   1  11    0.55    0.13
  13   1  11    0.50    0.14
 -13   1 -11    0.67    0.16
  13   1 -11    0.74    0.14
  13  -1  11    0.66    0.14
 -13  -1 -11    0.69    0.15
  13  -1  11    0.43    0.13
  13  -1  11    0.59    0.14
  14   1  11    1.95    0.20
  14   1  11    1.51    0.17
 -14   1 -11    2.48    0.23
  14  -1 -11    2.07    0.19
  14   1  11    1.77    0.19
  14  -1  11    2.31    0.22
  14  -1  11    1.59    0.18
  14  -1  11    2.11    0.20
  14   1 -11    2.27    0.20
 -14  -1 -11    2.10    0.22
  15   1  11    2.90    0.26
  15   1  11    2.69    0.25
 -15   1 -11    3.10    0.27
  15  -1 -11    2.67    0.21
  15   1  11    2.68    0.25
 -15   1 -11    2.92    0.27
  15  -1  11    2.98    0.25
  15  -1  11    2.88    0.24
 -15  -1 -11    2.96    0.28
  15  -1  11    2.74    0.25
  15   1 -11    2.62    0.23
  16   1  11    1.31    0.18
  16   1  11    1.73    0.20
  16   1  11    1.47    0.19
 -16   1 -11    1.04    0.19
 -16   1 -11    1.45    0.22
  16  -1 -11    1.32    0.18
  16  -1  11    1.62    0.21
  16  -1  11    1.38    0.19
 -16  -1 -11    1.43    0.21
  16  -1  11    1.21    0.17
  16   1 -11    1.49    0.19
 -17   1 -11    0.40    0.17
  17  -1 -11    0.42    0.16
 -17   1 -11   -0.12    0.18
  17   1  11    0.60    0.17
  17   1  11    0.51    0.16
  17   1  11    0.67    0.17
  17  -1  11    0.59    0.17
  17  -1  11    0.58    0.17
 -17  -1 -11    0.01    0.17
  17  -1  11    0.44    0.18
  17   1 -11    0.32    0.15
  18  -1 -11    0.61    0.18
 -18   1 -11   -0.20    0.17
  18   1  11    0.23    0.16
 -18   1 -11    0.37    0.17
  18   1  11    0.11    0.17
  18   1  11    0.27    0.16
  18  -1  11    0.33    0.16
  18  -1  11    0.04    0.18
 -18  -1 -11    0.69    0.18
  18   1 -11    0.29    0.17
  18  -1  11    0.36    0.16
 -18  -1 -11    0.08    0.19
  19  -1 -11    0.58    0.19
  19   1  11    0.29    0.18
  19   1  11    0.40    0.19
  19   1  11    0.64    0.21
 -19   1 -11    0.35    0.21
  19  -1  11    0.56    0.17
 -19  -1 -11    0.27    0.20
  19  -1  11    0.20    0.19
  19   1 -11    0.76    0.20
  20   1  11    0.65    0.22
 -20   1 -11    0.01    0.21
  20  -1 -11    1.04    0.21
  20   1  11    0.77    0.20
 -20  -1 -11    0.15    0.21
  20   1 -11    0.72    0.20
  20  -1  11    0.30    0.20
  20  -1  11    0.96    0.19
  21   1  11    2.60    0.27
  21  -1 -11    2.89    0.30
 -21   1 -11    1.95    0.46
  21   1  11    2.35    0.28
  21  -1  11    3.04    0.30
  21   1 -11    3.12    0.29
  21  -1  11    2.41    0.29
 -21  -1 -11    2.62    0.39
  22   1  11    0.83    0.23
  22   1  11    0.72    0.25
  22  -1 -11    0.91    0.24
  22   1 -11    0.83    0.23
  22  -1  11    0.88    0.24
  22  -1  11    0.63    0.23
   0  -1  12    4.90    0.22
   0   1 -12    4.46    0.23
   0   1  12    5.39    0.23
   0  -1 -12    4.94    0.23
   0   1  12    5.69    0.23
   0   1  12    5.33    0.22
   0  -1  12    5.13    0.22
   0  -1  12    5.09    0.21
   0   1 -12    4.77    0.24
   0   1  12    5.11    0.22
   0  -1  12    4.83    0.21
   1   1  12  168.28    5.28
   1  -1 -12  171.22    5.21
   1   1  12  170.19    5.27
   1  -1 -12  172.25    5.20
  -1  -1  12  160.51    5.19
  -1  -1  12  168.39    5.19
  -1  -1  12  169.46    5.19
  -1  -1  12  162.69    5.20
  -1   1 -12  172.28    5.29
  -1   1 -12  165.35    5.29
   1   1  12  169.87    5.27
   1   1  12  172.33    5.28
   1   1 -12  179.19    5.28
   1   1 -12  166.67    5.28
  -1   1  12  163.29    5.27
   1  -1  12  162.88    5.20
  -1   1  12  159.70    5.27
  -1   1  12  163.60    5.27
   1   1 -12  170.43    5.28
   1   1 -12  167.48    5.28
   1  -1  12  163.77    5.20
  -1   1  12  172.99    5.28
   1  -1  12  160.20    5.19
  -1  -1 -12  169.65    5.21
   1  -1  12  166.61    5.20
   2  -1 -12   14.80    0.50
  -2  -1  12   14.73    0.51
   2  -1 -12   13.69    0.51
  -2  -1  12   15.02    0.51
   2   1  12   15.61    0.53
   2  -1 -12   14.69    0.51
   2   1  12   14.73    0.53
  -2   1 -12   14.17    0.53
   2  -1 -12   15.19    0.51
   2   1  12   14.77    0.51
  -2  -1  12   14.78    0.50
  -2  -1  12   14.27    0.50
   2   1  12   16.00    0.52
   2  -1  12   14.95    0.51
  -2  -1 -12   15.15    0.53
   2   1 -12   14.86    0.52
   2  -1  12   14.12    0.52
   2  -1  12   14.63    0.51
   2   1 -12   14.85    0.52
  -2   1  12   14.46    0.51
  -2   1  12   14.50    0.51
   2  -1  12   13.75    0.51
   2   1 -12   15.73    0.52
  -2   1  12   14.65    0.52
   2   1 -12   14.55    0.51
  -2   1  12   14.76    0.51
  -3  -1  12   11.58    0.40
  -3   1 -12   11.92    0.43
  -3  -1  12   11.34    0.41
   3   1  12   11.62    0.42
  -3  -1  12   11.38    0.40
   3  -1 -12   11.18    0.40
   3  -1 -12   11.22    0.41
   3  -1 -12   11.06    0.41
   3   1  12   11.48    0.41
   3   1  12   10.87    0.42
  -3  -1  12   11.08    0.40
   3   1  12   12.51    0.43
   3   1 -12   11.51    0.42
   3   1 -12   11.02    0.41
   3  -1  12   11.42    0.43
  -3   1  12   11.46    0.41
   3  -1  12   12.29    0.42
  -3   1  12   11.82    0.41
   3   1 -12   11.18    0.41
   3  -1  12   11.82    0.42
   3  -1  12   10.71    0.41
   3   1 -12   11.55    0.41
  -3  -1 -12   11.43    0.43
  -3   1  12   11.29    0.40
  -3   1  12   11.48    0.40
   4  -1 -12    8.77    0.32
   4   1  12    8.86    0.34
  -4  -1  12    9.13    0.32
  -4  -1  12    8.38    0.32
   4  -1 -12    9.27    0.33
  -4   1 -12    9.15    0.36
   4   1  12    8.44    0.34
   4   1  12    8.53    0.34
   4  -1 -12    8.79    0.33
  -4  -1  12    8.64    0.33
  -4  -1  12    8.48    0.32
   4   1  12    9.97    0.36
  -4   1  12    8.98    0.33
  -4   1  12    8.97    0.32
  -4   1  12    8.66    0.32
   4  -1  12    9.21    0.34
   4   1 -12    8.97    0.33
  -4   1  12    8.92    0.33
   4   1 -12    8.98    0.34
   4  -1  12    8.81    0.35
   4  -1  12    9.10    0.35
   4   1 -12    9.12    0.33
   4  -1  12    8.91    0.35
   4   1 -12    8.71    0.33
  -4  -1 -12    9.13    0.36
   5  -1 -12   28.58    0.93
  -5  -1  12   28.58    0.93
  -5  -1  12   29.35    0.93
  -5  -1  12   28.15    0.94
   5  -1 -12   29.29    0.93
   5  -1 -12   27.60    0.94
  -5   1 -12   30.01    0.98
   5   1  12   26.92    0.97
   5   1  12   28.80    0.96
   5   1  12   30.62    0.97
  -5  -1  12   29.01    0.92
   5   1  12   27.66    0.96
  -5   1  12   29.19    0.93
   5  -1  12   28.83    0.96
   5   1 -12   29.77    0.94
   5   1 -12   28.64    0.96
   5  -1  12   27.61    0.95
   5  -1  12   28.62    0.97
  -5  -1 -12   29.39    0.97
  -5   1  12   29.72    0.95
   5  -1  12   28.62    0.96
   5   1 -12   28.76    0.94
  -5   1  12   29.02    0.93
  -5   1  12   28.37    0.95
   6   1  12    5.63    0.25
   6   1  12    5.39    0.24
  -6  -1  12    5.42    0.22
  -6  -1  12    5.67    0.24
   6   1  12    5.51    0.26
   6   1  12    5.31    0.26
   6  -1 -12    5.41    0.22
  -6  -1  12    5.97    0.22
   6  -1 -12    5.42    0.22
  -6   1 -12    5.68    0.27
   6  -1 -12    5.80    0.24
  -6   1  12    5.65    0.23
   6   1 -12    5.92    0.25
   6   1 -12    5.69    0.23
  -6  -1 -12    5.92    0.27
   6  -1  12    5.74    0.26
   6   1 -12    5.60    0.22
   6  -1  12    5.76    0.26
   6  -1  12    5.87    0.25
  -6   1  12    5.82    0.23
   6  -1  12    5.91    0.26
  -6   1  12    5.63    0.22
  -7  -1  12    5.78    0.25
   7   1  12    6.03    0.27
   7   1  12    5.73    0.26
   7   1  12    5.98    0.28
   7  -1 -12    5.71    0.23
  -7  -1  12    5.92    0.23
   7  -1 -12    6.05    0.25
  -7   1 -12    5.64    0.27
   7   1  12    5.77    0.26
   7  -1  12    5.93    0.27
   7  -1  12    5.98    0.27
  -7  -1 -12    6.01    0.28
   7  -1  12    5.73    0.27
   7  -1  12    5.47    0.26
  -7   1  12    6.22    0.24
   7   1 -12    5.94    0.24
   7   1 -12    6.27    0.26
  -8   1 -12   10.70    0.43
   8   1  12   10.70    0.43
   8  -1 -12   10.48    0.38
   8  -1 -12   11.41    0.41
   8   1  12   11.20    0.42
   8   1  12   10.10    0.40
   8   1  12   10.18    0.41
  -8  -1 -12   10.45    0.44
  -8   1  12   10.40    0.38
   8   1 -12   10.76    0.40
   8  -1  12   11.37    0.44
   8  -1  12   10.76    0.42
   8   1 -12   10.57    0.38
   8  -1  12   10.28    0.42
   8  -1  12   11.40    0.43
   9   1  12    0.01    0.09
  -9   1 -12    0.32    0.11
   9   1  12    0.30    0.08
   9   1  12    0.29    0.09
   9   1  12    0.36    0.09
   9  -1 -12    0.28    0.08
  -9  -1 -12    0.33    0.11
   9  -1  12    0.38    0.10
   9  -1  12    0.31    0.11
   9   1 -12    0.30    0.09
   9  -1  12    0.30    0.09
   9  -1  12    0.24    0.08
   9   1 -12    0.32    0.07
 -10   1 -12    4.40    0.26
  10   1  12    4.05    0.22
  10   1  12    4.05    0.22
  10   1  12    3.84    0.24
  10   1  12    4.26    0.24
  10  -1 -12    4.36    0.22
  10   1 -12    4.31    0.22
  10  -1  12    4.00    0.23
  10  -1  12    4.18    0.24
  10  -1  12    4.71    0.25
 -10  -1 -12    3.92    0.26
 -11   1 -12    0.80    0.14
  11  -1 -12    1.23    0.14
  11   1  12    1.01    0.14
  11   1  12    1.17    0.14
  11   1  12    1.04    0.15
  11   1  12    0.93    0.13
  11  -1  12    0.90    0.13
 -11  -1 -12    1.13    0.16
  11  -1  12    1.10    0.13
  11   1 -12    1.36    0.14
  11  -1  12    1.15    0.14
  12   1  12    6.34    0.33
  12  -1 -12    6.80    0.31
  12   1  12    5.88    0.30
  12   1  12    6.02    0.31
 -12   1 -12    6.43    0.34
  12   1 -12    6.39    0.30
 -12  -1 -12    6.76    0.35
  12  -1  12    5.91    0.31
  12  -1  12    6.55    0.33
  12  -1  12    5.98    0.31
  13  -1 -12    3.64    0.22
 -13   1 -12    3.52    0.28
  13   1  12    3.05    0.25
  13   1  12    3.29    0.25
  13   1  12    3.87    0.25
  13  -1  12    3.54    0.26
  13  -1  12    3.44    0.24
  13   1 -12    3.49    0.24
 -13  -1 -12    3.48    0.28
  13  -1  12    3.64    0.26
  14   1  12    7.68    0.38
  14   1  12    8.14    0.39
  14  -1 -12    7.76    0.35
  14   1  12    7.63    0.39
 -14   1 -12    7.71    0.40
  14  -1  12    7.94    0.39
 -14  -1 -12    7.82    0.40
  14  -1  12    7.42    0.38
  14   1 -12    8.26    0.37
  14  -1  12    7.79    0.38
  15   1  12    0.10    0.13
  15   1  12    0.06    0.13
 -15   1 -12    0.06    0.15
  15   1  12    0.13    0.14
  15  -1 -12    0.01    0.12
 -15   1 -12    0.17    0.16
 -15  -1 -12   -0.14    0.15
  15  -1  12    0.06    0.15
  15  -1  12    0.27    0.15
  15  -1  12    0.22    0.14
  15   1 -12    0.19    0.14
 -16   1 -12    1.84    0.23
  16   1  12    1.85    0.21
  16  -1 -12    1.69    0.19
  16   1  12    1.71    0.21
  16   1  12    2.14    0.23
 -16   1 -12    1.45    0.22
  16  -1  12    1.76    0.21
  16  -1  12    1.81    0.20
 -16  -1 -12    1.84    0.24
  16  -1  12    2.04    0.22
  16   1 -12    1.89    0.21
  17   1  12    1.15    0.19
 -17   1 -12    1.17    0.21
  17  -1 -12    1.63    0.20
  17   1  12    1.85    0.21
  17   1  12    1.40    0.19
 -17   1 -12    0.91    0.22
  17  -1  12    1.80    0.22
  17   1 -12    1.12    0.18
  17  -1  12    1.43    0.22
  17  -1  12    1.92    0.23
 -17  -1 -12    1.08    0.22
 -18   1 -12    3.95    0.38
  18   1  12    5.41    0.34
  18   1  12    5.00    0.34
  18  -1 -12    4.77    0.31
 -18   1 -12    4.32    0.34
  18   1  12    4.57    0.32
  18  -1  12    4.15    0.34
  18  -1  12    4.68    0.32
  18  -1  12    4.81    0.33
 -18  -1 -12    4.69    0.36
 -18  -1 -12    4.18    0.34
  18   1 -12    5.04    0.32
  19  -1 -12    2.76    0.25
  19   1  12    3.38    0.30
 -19   1 -12    2.41    0.30
  19   1  12    2.58    0.27
  19   1  12    2.96    0.28
  19  -1  12    2.78    0.27
  19   1 -12    2.98    0.27
  19  -1  12    2.82    0.29
 -19  -1 -12    2.78    0.31
  19  -1  12    3.29    0.29
  20   1  12    2.07    0.26
  20  -1 -12    1.54    0.21
 -20   1 -12    1.19    0.26
 -20  -1 -12    1.14    0.25
  20   1 -12    1.51    0.22
  20  -1  12    1.60    0.24
  20  -1  12    1.38    0.26
  21   1  12    0.28    0.20
  21  -1 -12    0.60    0.19
  21   1  12    0.53    0.23
  21   1 -12    0.76    0.22
  21  -1  12    0.32    0.20
  21  -1  12    0.60    0.21
   0   1  13   -0.07    0.05
   0   1 -13    0.07    0.06
   0  -1  13   -0.04    0.05
   0   1 -13   -0.10    0.06
   0  -1  13   -0.11    0.05
   0  -1 -13   -0.08    0.07
   0   1  13   -0.08    0.05
   0  -1  13   -0.14    0.06
   0   1  13   -0.04    0.06
   0  -1  13    0.10    0.06
   0   1  13   -0.02    0.06
  -1  -1  13   12.77    0.45
  -1  -1  13   12.38    0.45
  -1  -1  13   12.86    0.46
   1   1  13   12.62    0.47
   1   1  13   12.74    0.46
  -1  -1  13   13.18    0.46
   1  -1 -13   12.93    0.47
   1  -1 -13   12.53    0.46
  -1   1 -13   13.63    0.49
   1   1  13   12.82    0.48
  -1   1 -13   13.74    0.48
   1   1  13   13.57    0.48
   1  -1 -13   13.23    0.46
   1   1 -13   13.01    0.47
   1   1 -13   13.44    0.48
   1  -1  13   12.31    0.46
  -1   1  13   12.82    0.46
  -1  -1 -13   13.38    0.48
   1  -1  13   12.81    0.46
  -1   1  13   13.76    0.47
   1   1 -13   13.80    0.48
   1   1 -13   12.43    0.47
  -1   1  13   13.59    0.46
  -1   1  13   12.93    0.47
   1  -1  13   13.10    0.47
   1  -1  13   13.04    0.46
   2   1  13   51.74    1.65
  -2  -1  13   51.21    1.63
  -2  -1  13   48.93    1.63
   2  -1 -13   53.40    1.64
   2   1  13   50.22    1.66
   2  -1 -13   50.96    1.63
   2  -1 -13   50.91    1.64
   2   1  13   54.45    1.66
  -2  -1  13   51.09    1.63
  -2  -1  13   48.28    1.62
  -2   1 -13   51.24    1.66
  -2   1 -13   51.60    1.67
   2   1  13   48.14    1.65
   2  -1 -13   51.67    1.63
   2   1 -13   51.67    1.65
  -2  -1 -13   51.72    1.65
  -2   1  13   53.75    1.64
  -2   1  13   52.67    1.65
   2   1 -13   51.47    1.65
   2  -1  13   46.77    1.64
   2  -1  13   51.29    1.64
  -2   1  13   51.10    1.64
   2  -1  13   51.16    1.64
  -2   1  13   48.37    1.65
   2   1 -13   51.74    1.65
   2   1 -13   51.20    1.65
   2  -1  13   54.57    1.65
   3   1  13   25.66    0.89
   3  -1 -13   27.68    0.90
   3   1  13   26.17    0.91
   3   1  13   28.33    0.91
  -3  -1  13   26.93    0.89
   3  -1 -13   27.23    0.90
  -3  -1  13   28.29    0.89
   3   1  13   27.52    0.89
   3  -1 -13   26.56    0.89
  -3  -1  13   26.98    0.89
  -3   1 -13   27.75    0.91
  -3  -1  13   26.18    0.89
   3  -1  13   27.88    0.91
   3   1 -13   27.05    0.89
  -3   1  13   27.00    0.88
  -3   1  13   25.91    0.88
  -3   1  13   26.66    0.89
   3  -1  13   27.58    0.91
   3  -1  13   26.73    0.92
   3   1 -13   26.36    0.89
  -3   1  13   26.33    0.88
   3  -1  13   25.97    0.90
   3   1 -13   27.82    0.89
  -3  -1 -13   27.73    0.92
   3   1 -13   27.17    0.90
   4   1  13   24.29    0.82
   4  -1 -13   23.98    0.82
   4   1  13   22.78    0.83
  -4  -1  13   25.28    0.82
  -4  -1  13   24.18    0.81
   4   1  13   23.63    0.82
  -4  -1  13   25.97    0.82
  -4  -1  13   24.34    0.82
   4  -1 -13   23.41    0.82
  -4   1 -13   25.03    0.84
   4  -1 -13   24.84    0.82
  -4   1  13   24.40    0.80
   4  -1  13   25.03    0.83
   4  -1  13   24.07    0.83
   4   1 -13   25.00    0.81
  -4   1  13   25.18    0.81
   4   1 -13   24.81    0.82
   4  -1  13   25.88    0.84
   4   1 -13   25.27    0.81
  -4  -1 -13   25.30    0.85
  -4   1  13   23.64    0.80
   4   1 -13   24.36    0.81
   4  -1  13   24.63    0.85
  -4   1  13   25.17    0.81
  -5   1 -13   10.05    0.40
   5  -1 -13   10.13    0.36
   5   1  13   10.84    0.40
   5  -1 -13    9.89    0.37
  -5  -1  13    9.75    0.35
  -5  -1  13    9.94    0.37
   5   1  13    9.43    0.38
   5   1  13    9.78    0.40
   5   1  13   10.16    0.38
   5  -1 -13    9.44    0.35
  -5  -1  13   10.03    0.35
  -5  -1  13    9.85    0.36
   5   1 -13   10.30    0.36
   5  -1  13   10.35    0.38
  -5   1  13    9.42    0.35
  -5   1  13    9.87    0.35
   5   1 -13   10.46    0.37
   5  -1  13   10.03    0.39
   5   1 -13    9.61    0.36
  -5   1  13   10.06    0.36
  -5  -1 -13    9.56    0.39
   5   1 -13    9.47    0.37
  -5   1  13    9.96    0.36
   5  -1  13    9.88    0.38
   5  -1  13    9.52    0.39
   6  -1 -13   13.09    0.46
   6   1  13   12.65    0.48
  -6  -1  13   12.55    0.46
   6   1  13   12.46    0.48
   6  -1 -13   12.94    0.44
   6   1  13   13.66    0.50
  -6  -1  13   12.80    0.44
   6   1  13   13.44    0.47
  -6  -1  13   12.82    0.45
  -6   1 -13   12.82    0.49
   6  -1  13   12.63    0.47
  -6   1  13   13.42    0.45
   6   1 -13   12.53    0.46
  -6   1  13   12.63    0.44
   6  -1  13   13.36    0.48
   6   1 -13   11.78    0.44
   6  -1  13   12.39    0.48
  -6  -1 -13   12.80    0.49
   6   1 -13   13.03    0.45
   6  -1  13   12.29    0.49
  -6   1  13   12.79    0.46
   7   1  13    7.72    0.32
   7   1  13    7.29    0.32
  -7  -1  13    7.59    0.31
   7  -1 -13    7.78    0.29
   7   1  13    7.80    0.33
   7  -1 -13    7.70    0.31
  -7   1 -13    8.40    0.35
   7   1  13    7.81    0.34
   7  -1  13    7.79    0.34
   7  -1  13    7.57    0.32
   7   1 -13    7.67    0.30
   7  -1  13    7.85    0.33
  -7  -1 -13    8.05    0.35
   7   1 -13    7.56    0.32
   7  -1  13    7.44    0.32
  -7   1  13    7.73    0.30
   8   1  13   22.40    0.80
   8   1  13   24.16    0.81
   8   1  13   23.85    0.80
  -8   1 -13   23.18    0.82
   8  -1 -13   23.36    0.80
   8   1  13   22.83    0.79
   8   1 -13   22.58    0.76
   8  -1  13   23.91    0.82
   8  -1  13   23.27    0.81
   8  -1  13   23.36    0.82
  -8  -1 -13   23.46    0.83
   8  -1  13   23.17    0.81
   8   1 -13   21.97    0.78
   9  -1 -13    0.15    0.09
  -9   1 -13    0.39    0.12
   9   1  13    0.41    0.11
   9   1  13    0.24    0.09
   9   1  13    0.26    0.09
   9   1  13    0.21    0.11
   9   1 -13    0.28    0.11
   9  -1  13    0.47    0.10
   9  -1  13    0.25    0.10
  -9  -1 -13    0.23    0.11
   9  -1  13    0.31    0.10
   9   1 -13    0.18    0.10
   9  -1  13    0.21    0.10
  10   1  13    2.42    0.20
  10   1  13    2.16    0.18
  10   1  13    2.48    0.20
  10   1  13    2.31    0.20
  10  -1 -13    2.19    0.16
  10  -1  13    2.50    0.20
  10   1 -13    2.47    0.18
  10  -1  13    2.35    0.19
 -10  -1 -13    2.20    0.22
  10  -1  13    2.52    0.20
  11   1  13    4.81    0.26
  11   1  13    5.04    0.29
  11   1  13    4.58    0.26
  11  -1 -13    5.82    0.27
  11   1  13    4.71    0.28
 -11   1 -13    4.46    0.29
  11  -1  13    4.61    0.29
  11   1 -13    5.15    0.26
  11  -1  13    5.11    0.28
 -11  -1 -13    5.22    0.31
  11  -1  13    4.54    0.27
  12   1  13    5.99    0.31
  12  -1 -13    5.36    0.29
  12   1  13    5.68    0.32
  12   1  13    5.40    0.29
 -12   1 -13    5.45    0.33
  12  -1  13    5.61    0.32
  12  -1  13    6.11    0.32
 -12  -1 -13    5.80    0.32
  12   1 -13    5.35    0.29
  12  -1  13    5.90    0.30
 -13   1 -13    4.21    0.30
  13   1  13    3.93    0.26
  13   1  13    4.02    0.26
  13   1  13    4.05    0.28
  13  -1 -13    4.33    0.26
  13   1 -13    4.31    0.26
  13  -1  13    3.89    0.26
  13  -1  13    4.25    0.28
  13  -1  13    4.19    0.27
 -13  -1 -13    4.10    0.30
  14   1  13    4.96    0.32
  14   1  13    4.91    0.30
  14  -1 -13    4.64    0.27
 -14   1 -13    5.06    0.34
  14   1  13    5.21    0.32
 -14   1 -13    5.52    0.34
  14  -1  13    5.33    0.31
 -14  -1 -13    5.32    0.34
  14  -1  13    5.48    0.32
  14  -1  13    5.01    0.30
  14   1 -13    5.26    0.30
  15   1  13   10.05    0.47
 -15   1 -13   10.49    0.50
  15   1  13   10.52    0.48
  15  -1 -13   10.47    0.45
 -15   1 -13   10.01    0.49
  15   1  13   10.20    0.47
  15  -1  13   10.19    0.46
  15   1 -13   10.78    0.45
  15  -1  13   10.34    0.47
  15  -1  13   10.23    0.46
 -15  -1 -13   10.51    0.50
  16   1  13    1.04    0.19
  16  -1 -13    0.73    0.15
 -16   1 -13    0.49    0.20
 -16   1 -13    0.46    0.19
  16   1  13    0.73    0.18
  16   1  13    0.90    0.18
  16   1 -13    0.84    0.18
  16  -1  13    0.62    0.17
  16  -1  13    1.19    0.19
 -16  -1 -13    0.47    0.20
  16  -1  13    0.78    0.19
  17   1  13    1.52    0.21
  17   1  13    1.62    0.22
  17  -1 -13    1.36    0.20
 -17   1 -13    1.08    0.22
 -17   1 -13    1.26    0.23
  17   1  13    1.69    0.23
  17   1 -13    1.96    0.22
 -17  -1 -13    0.93    0.22
  17  -1  13    1.51    0.22
  17  -1  13    1.65    0.21
  17  -1  13    1.47    0.22
 -18   1 -13   -0.01    0.18
 -18   1 -13   -0.22    0.20
  18   1  13    0.23    0.16
  18   1  13    0.12    0.17
  18   1  13    0.28    0.18
  18  -1 -13    0.31    0.15
  18   1 -13    0.20    0.17
 -18  -1 -13   -0.12    0.19
  18  -1  13    0.37    0.20
  18  -1  13    0.34    0.18
  18  -1  13    0.24    0.17
 -18  -1 -13    0.23    0.19
  19   1  13    0.33    0.18
 -19   1 -13    0.33    0.22
 -19   1 -13    0.74    0.20
  19   1  13    0.37    0.19
  19  -1 -13    0.66    0.19
  19   1  13    0.74    0.21
  19  -1  13    0.23    0.18
  19  -1  13    0.22    0.18
 -19  -1 -13    0.27    0.20
 -19  -1 -13    0.17    0.22
  19  -1  13    0.58    0.22
  19   1 -13    0.45    0.19
  20   1  13    0.53    0.23
  20   1  13    0.47    0.21
  20  -1 -13    0.56    0.20
  20  -1  13    0.47    0.23
 -20  -1 -13   -0.35    0.34
  20  -1  13    0.72    0.22
  20   1 -13    0.50    0.21
  21   1  13    3.08    0.32
  21  -1 -13    3.01    0.30
  21   1  13    2.57    0.32
  21   1 -13    2.66    0.29
  21  -1  13    2.60    0.32
  21  -1  13    2.99    0.32
   0   1  14   14.10    0.50
   0   1 -14   14.11    0.51
   0  -1  14   14.00    0.51
   0  -1  14   15.21    0.51
   0   1 -14   13.77    0.51
   0   1  14   14.74    0.51
   0  -1 -14   13.31    0.51
   0   1 -14   13.94    0.50
   0  -1  14   13.85    0.50
   0  -1  14   13.89    0.50
   0   1  14   13.23    0.49
   0   1  14   13.40    0.49
   1   1  14    4.53    0.21
  -1   1 -14    4.04    0.22
   1   1  14    4.19    0.20
  -1  -1  14    4.43    0.20
   1   1  14    4.16    0.20
  -1   1 -14    3.87    0.22
   1  -1 -14    4.01    0.20
  -1  -1  14    3.97    0.19
   1  -1 -14    3.99    0.21
  -1  -1  14    3.95    0.20
   1   1  14    4.04    0.21
   1  -1 -14    4.35    0.20
  -1  -1  14    3.96    0.19
  -1   1  14    4.55    0.20
  -1  -1 -14    4.06    0.22
   1  -1  14    4.07    0.19
   1   1 -14    4.43    0.21
  -1   1  14    3.84    0.20
   1   1 -14    4.09    0.21
   1  -1  14    4.19    0.20
   1   1 -14    4.20    0.22
   1  -1  14    3.91    0.20
   1  -1  14    4.03    0.21
  -1   1  14    4.66    0.21
   1   1 -14    4.31    0.20
  -1   1  14    4.43    0.20
  -2  -1  14    3.12    0.16
  -2   1 -14    2.65    0.18
   2   1  14    2.42    0.16
   2   1  14    2.59    0.15
  -2   1 -14    2.35    0.17
   2  -1 -14    2.79    0.16
  -2  -1  14    2.66    0.16
   2   1  14    2.85    0.16
   2   1  14    2.76    0.17
  -2  -1  14    2.79    0.15
   2  -1 -14    2.63    0.15
   2  -1 -14    2.93    0.17
  -2  -1  14    2.95    0.15
   2  -1 -14    2.85    0.16
   2   1 -14    2.96    0.16
  -2  -1 -14    2.52    0.18
   2   1 -14    2.82    0.16
  -2   1  14    2.80    0.15
   2  -1  14    2.67    0.17
   2   1 -14    2.83    0.17
   2  -1  14    2.52    0.16
  -2   1  14    2.72    0.15
   2   1 -14    2.75    0.16
  -2   1  14    2.56    0.15
   2  -1  14    2.70    0.17
   2  -1  14    2.86    0.16
  -2   1  14    2.67    0.14
  -3   1 -14    2.02    0.16
   3   1  14    2.17    0.15
   3   1  14    1.82    0.14
  -3  -1  14    2.00    0.13
   3  -1 -14    1.96    0.14
   3  -1 -14    2.14    0.14
  -3  -1  14    2.04    0.13
   3  -1 -14    2.05    0.14
  -3  -1  14    1.99    0.12
   3   1  14    1.80    0.13
   3   1  14    1.85    0.15
   3  -1 -14    2.15    0.13
  -3  -1  14    2.20    0.13
   3   1 -14    1.96    0.14
   3  -1  14    1.96    0.15
  -3   1  14    2.23    0.13
  -3  -1 -14    2.20    0.16
  -3   1  14    2.00    0.14
   3  -1  14    1.79    0.15
   3  -1  14    1.83    0.13
   3  -1  14    1.86    0.14
   3   1 -14    2.29    0.14
   3   1 -14    2.16    0.13
   3   1 -14    2.09    0.14
  -3   1  14    2.20    0.13
  -3   1  14    2.03    0.12
   4   1  14    2.29    0.15
   4   1  14    2.08    0.14
   4   1  14    1.89    0.15
   4  -1 -14    2.28    0.13
  -4  -1  14    2.13    0.13
  -4   1 -14    2.08    0.16
  -4  -1  14    2.24    0.14
  -4  -1  14    2.08    0.13
  -4  -1  14    2.18    0.13
   4  -1 -14    2.36    0.14
   4   1  14    2.00    0.16
   4  -1 -14    2.26    0.14
   4  -1  14    1.91    0.14
  -4   1  14    2.15    0.14
   4  -1  14    2.35    0.16
  -4   1  14    2.18    0.12
   4   1 -14    1.99    0.15
  -4   1  14    2.10    0.13
   4   1 -14    2.29    0.14
   4  -1  14    1.86    0.16
   4   1 -14    2.08    0.14
   4   1 -14    2.00    0.13
  -4   1  14    2.35    0.13
   4  -1  14    1.98    0.14
  -4  -1 -14    2.14    0.17
  -5  -1  14    0.89    0.10
   5   1  14    0.93    0.11
  -5  -1  14    1.13    0.09
  -5  -1  14    1.04    0.09
   5  -1 -14    0.93    0.10
  -5  -1  14    0.86    0.08
   5  -1 -14    0.94    0.09
   5   1  14    0.71    0.12
   5   1  14    0.91    0.12
   5   1  14    0.89    0.10
   5  -1 -14    0.60    0.08
  -5   1 -14    0.99    0.12
   5   1 -14    1.13    0.10
  -5   1  14    0.74    0.08
  -5  -1 -14    0.79    0.12
   5  -1  14    0.86    0.12
   5  -1  14    0.96    0.12
   5   1 -14    0.72    0.09
  -5   1  14    1.09    0.09
  -5   1  14    1.01    0.10
   5   1 -14    0.90    0.09
   5   1 -14    0.91    0.09
  -5   1  14    0.97    0.09
   5  -1  14    0.87    0.11
   5  -1  14    0.93    0.10
  -6  -1  14    4.85    0.21
   6  -1 -14    4.90    0.21
  -6  -1  14    5.12    0.21
  -6  -1  14    4.86    0.23
   6   1  14    5.08    0.25
   6   1  14    4.60    0.25
   6   1  14    5.18    0.26
   6  -1 -14    4.91    0.23
  -6   1 -14    4.89    0.26
   6   1  14    4.89    0.24
   6  -1  14    4.74    0.24
  -6  -1 -14    4.74    0.25
   6  -1  14    5.29    0.25
  -6   1  14    4.91    0.22
   6   1 -14    5.00    0.22
  -6   1  14    5.17    0.21
   6  -1  14    5.03    0.25
  -6   1  14    4.83    0.22
   6  -1  14    4.70    0.25
   6   1 -14    4.95    0.24
  -7  -1  14    1.97    0.14
   7  -1 -14    2.01    0.15
   7   1  14    1.88    0.15
  -7   1 -14    1.78    0.17
   7   1  14    2.12    0.15
   7   1  14    1.83    0.18
   7   1  14    1.88    0.17
   7  -1 -14    1.87    0.13
  -7  -1 -14    1.92    0.19
   7  -1  14    1.93    0.16
   7   1 -14    1.88    0.15
  -7   1  14    2.04    0.13
   7  -1  14    2.32    0.18
  -7   1  14    1.95    0.14
   7  -1  14    1.92    0.15
   7  -1  14    1.86    0.18
   7   1 -14    1.98    0.14
   8   1  14    4.42    0.24
   8   1  14    4.59    0.25
   8   1  14    4.01    0.24
   8  -1 -14    4.68    0.23
  -8   1 -14    4.64    0.27
   8   1  14    5.04    0.25
   8  -1  14    4.79    0.25
   8  -1  14    4.38    0.24
   8   1 -14    4.96    0.21
  -8  -1 -14    4.32    0.25
   8  -1  14    4.73    0.25
   8   1 -14    4.83    0.24
   8  -1  14    4.57    0.26
   9   1  14   11.76    0.49
   9   1  14   12.24    0.48
   9  -1 -14   12.50    0.46
   9   1  14   11.40    0.48
  -9   1 -14   11.71    0.49
   9   1  14   12.60    0.47
   9   1 -14   12.51    0.46
   9  -1  14   11.57    0.48
   9  -1  14   11.38    0.47
   9  -1  14   12.16    0.47
  -9  -1 -14   12.46    0.50
   9  -1  14   11.75    0.47
  10   1  14    2.29    0.20
  10   1  14    2.34    0.20
 -10   1 -14    2.37    0.23
  10  -1 -14    2.59    0.17
  10   1  14    2.57    0.21
  10   1  14    2.39    0.21
  10  -1  14    2.67    0.22
  10  -1  14    2.35    0.19
  10  -1  14    2.34    0.19
 -10  -1 -14    2.49    0.23
  10   1 -14    2.54    0.19
  11   1  14   17.25    0.65
  11   1  14   16.19    0.64
  11   1  14   17.55    0.64
 -11   1 -14   17.55    0.66
  11   1  14   16.66    0.63
  11  -1 -14   17.35    0.63
  11  -1  14   17.63    0.66
 -11  -1 -14   17.22    0.67
  11   1 -14   16.68    0.62
  11  -1  14   17.04    0.66
  11  -1  14   17.05    0.64
 -12   1 -14    6.10    0.35
  12   1  14    5.44    0.31
  12   1  14    6.01    0.32
  12  -1 -14    6.83    0.32
  12   1  14    5.94    0.31
  12  -1  14    6.67    0.35
  12   1 -14    6.52    0.31
  12  -1  14    5.46    0.32
 -12  -1 -14    6.12    0.36
  12  -1  14    6.58    0.35
 -13   1 -14    4.23    0.31
  13   1  14    3.80    0.28
  13   1  14    3.61    0.27
  13   1  14    3.65    0.26
 -13   1 -14    3.48    0.30
  13  -1 -14    3.41    0.24
  13   1 -14    3.91    0.26
  13  -1  14    3.63    0.27
  13  -1  14    3.69    0.27
  13  -1  14    3.45    0.28
 -13  -1 -14    3.66    0.29
  14   1  14    5.38    0.32
  14  -1 -14    6.06    0.32
 -14   1 -14    6.00    0.36
  14   1  14    5.76    0.35
  14   1  14    5.54    0.33
 -14   1 -14    5.85    0.36
  14   1 -14    6.13    0.32
  14  -1  14    5.97    0.35
  14  -1  14    6.07    0.35
  14  -1  14    6.02    0.35
 -14  -1 -14    5.58    0.36
 -15   1 -14    4.41    0.34
  15  -1 -14    4.32    0.29
  15   1  14    4.37    0.30
 -15   1 -14    4.42    0.34
  15   1  14    5.41    0.33
  15   1  14    5.14    0.33
  15  -1  14    4.82    0.33
 -15  -1 -14    4.52    0.34
  15   1 -14    4.33    0.27
  15  -1  14    4.71    0.32
  15  -1  14    4.88    0.32
  16  -1 -14    1.67    0.20
 -16   1 -14    1.28    0.23
  16   1  14    1.23    0.19
 -16   1 -14    1.47    0.23
  16   1  14    1.66    0.22
  16   1  14    1.73    0.21
  16  -1  14    1.87    0.24
  16  -1  14    2.16    0.24
  16   1 -14    1.11    0.18
 -16  -1 -14    1.09    0.22
  16  -1  14    1.57    0.21
 -17   1 -14    2.44    0.28
  17   1  14    2.68    0.28
 -17   1 -14    2.23    0.28
  17   1  14    2.90    0.28
  17   1  14    3.11    0.29
  17  -1 -14    2.27    0.23
  17  -1  14    2.20    0.25
 -17  -1 -14    2.46    0.29
  17  -1  14    3.18    0.28
 -17  -1 -14    2.19    0.28
  17   1 -14    3.15    0.27
  17  -1  14    2.85    0.28
  18   1  14    6.11    0.36
  18  -1 -14    6.25    0.36
 -18   1 -14    5.31    0.41
 -18   1 -14    6.01    0.40
  18   1  14    5.94    0.38
  18   1  14    5.92    0.39
  18  -1  14    5.61    0.39
  18   1 -14    6.38    0.36
  18  -1  14    5.85    0.37
 -18  -1 -14    5.49    0.42
 -18  -1 -14    5.47    0.40
  18  -1  14    6.40    0.39
  19  -1 -14    1.05    0.20
 -19   1 -14    0.77    0.22
 -19   1 -14    0.77    0.25
  19   1  14    0.70    0.21
  19   1  14    1.05    0.23
  19   1  14    0.87    0.21
 -19  -1 -14    0.34    0.23
  19   1 -14    0.76    0.20
  19  -1  14    0.95    0.22
  19  -1  14    1.00    0.23
 -19  -1 -14    0.78    0.23
  19  -1  14    0.75    0.23
  20  -1 -14    0.79    0.21
  20   1  14    1.36    0.25
  20   1  14    0.56    0.23
  20   1  14    0.97    0.23
  20  -1  14    1.11    0.26
  20  -1  14    0.83    0.23
  20  -1  14    1.02    0.24
  20   1 -14    0.78    0.22
  21   1  14    1.14    0.26
  21   1  14    0.49    0.25
  21  -1 -14    0.73    0.23
  21  -1  14    0.64    0.25
  21   1 -14    0.94    0.24
  21  -1  14    0.63    0.24
   0  -1 -15    0.13    0.07
   0   1  15    0.00    0.07
   0   1  15   -0.02    0.06
   0   1 -15    0.02    0.07
   0   1 -15   -0.01    0.07
   0  -1  15    0.03    0.06
   0   1 -15   -0.01    0.07
   0   1  15    0.01    0.06
   0  -1  15    0.01    0.06
   0  -1  15    0.11    0.07
   0   1  15    0.07    0.06
   0  -1  15    0.07    0.07
  -1   1 -15    0.29    0.09
   1   1  15    0.36    0.07
   1   1  15    0.37    0.08
   1   1  15    0.53    0.09
   1  -1 -15    0.40    0.09
   1  -1 -15    0.34    0.08
  -1  -1  15    0.43    0.08
  -1  -1  15    0.52    0.08
  -1  -1  15    0.39    0.08
  -1  -1  15    0.39    0.08
   1  -1 -15    0.43    0.08
   1  -1 -15    0.47    0.09
  -1   1 -15    0.45    0.10
   1   1  15    0.34    0.09
  -1   1  15    0.37    0.08
   1   1 -15    0.48    0.09
  -1   1  15    0.35    0.08
  -1   1  15    0.46    0.08
   1   1 -15    0.45    0.08
   1  -1  15    0.31    0.08
  -1   1  15    0.40    0.08
   1  -1  15    0.48    0.09
   1   1 -15    0.42    0.09
   1  -1  15    0.68    0.10
  -1  -1 -15    0.36    0.09
   1   1 -15    0.47    0.09
   1  -1  15    0.55    0.09
   2  -1 -15   28.15    0.95
  -2  -1  15   28.47    0.95
   2  -1 -15   28.48    0.95
   2   1  15   28.90    0.98
  -2  -1  15   27.40    0.95
   2  -1 -15   29.06    0.96
   2  -1 -15   29.77    0.96
  -2   1 -15   29.05    0.99
   2   1  15   29.59    0.97
   2   1  15   28.32    0.97
  -2  -1  15   28.33    0.95
  -2  -1  15   28.03    0.95
   2   1  15   29.41    0.99
  -2   1 -15   28.21    0.98
  -2   1  15   28.48    0.96
  -2  -1 -15   29.03    0.97
   2  -1  15   30.35    0.96
   2   1 -15   28.41    0.97
   2   1 -15   29.91    0.98
   2  -1  15   28.00    0.97
   2  -1  15   29.24    0.96
   2   1 -15   29.51    0.97
  -2   1  15   28.87    0.97
  -2   1  15   28.82    0.97
  -2   1  15   30.97    0.96
   2   1 -15   29.40    0.97
   2  -1  15   27.92    0.95
   3  -1 -15    2.03    0.14
   3   1  15    1.91    0.14
   3  -1 -15    1.86    0.15
   3  -1 -15    2.06    0.13
  -3   1 -15    1.49    0.15
   3   1  15    1.79    0.15
   3  -1 -15    1.90    0.14
  -3   1 -15    1.95    0.16
   3   1  15    2.01    0.16
   3   1  15    1.62    0.14
  -3  -1  15    2.01    0.14
  -3  -1  15    1.90    0.13
  -3  -1  15    2.01    0.13
  -3  -1  15    1.89    0.13
  -3   1  15    2.18    0.14
  -3   1  15    1.88    0.14
   3  -1  15    1.85    0.15
   3  -1  15    1.96    0.14
   3  -1  15    1.88    0.15
   3   1 -15    1.91    0.15
  -3   1  15    2.16    0.12
   3   1 -15    1.76    0.14
  -3   1  15    2.00    0.13
  -3  -1 -15    2.04    0.17
   3   1 -15    1.81    0.13
   3  -1  15    1.92    0.15
   3   1 -15    2.00    0.14
   4  -1 -15    3.91    0.19
  -4  -1  15    3.45    0.18
   4   1  15    3.66    0.20
  -4  -1  15    3.50    0.17
   4  -1 -15    3.60    0.18
  -4  -1  15    3.71    0.19
   4  -1 -15    3.41    0.19
   4   1  15    3.77    0.20
  -4  -1  15    3.70    0.18
  -4   1 -15    3.43    0.21
   4   1  15    3.66    0.20
  -4   1 -15    3.33    0.21
   4   1  15    3.39    0.21
   4  -1 -15    3.31    0.18
   4  -1  15    3.60    0.20
   4   1 -15    3.35    0.19
  -4   1  15    3.41    0.18
  -4   1  15    3.59    0.18
  -4   1  15    3.50    0.17
   4   1 -15    3.85    0.19
  -4   1  15    3.55    0.18
  -4  -1 -15    3.16    0.21
   4  -1  15    3.58    0.20
   4   1 -15    3.51    0.18
   4  -1  15    3.42    0.20
   4  -1  15    3.71    0.20
   4   1 -15    3.91    0.19
   5   1  15    3.88    0.23
   5   1  15    4.43    0.22
   5   1  15    4.02    0.21
   5   1  15    3.89    0.23
   5  -1 -15    3.98    0.21
  -5  -1  15    4.22    0.19
  -5   1 -15    4.27    0.24
  -5  -1  15    4.64    0.21
   5  -1 -15    4.14    0.19
   5  -1 -15    3.89    0.19
  -5  -1  15    3.92    0.19
   5   1 -15    4.07    0.21
   5   1 -15    4.04    0.19
   5  -1  15    4.29    0.23
  -5   1  15    4.07    0.19
  -5  -1 -15    4.09    0.24
   5  -1  15    4.17    0.22
   5   1 -15    4.09    0.20
   5   1 -15    4.26    0.20
   5  -1  15    4.17    0.22
  -5   1  15    4.10    0.20
   5  -1  15    4.19    0.22
  -5   1  15    3.97    0.20
  -6  -1  15    7.35    0.28
  -6  -1  15    7.17    0.30
   6   1  15    7.28    0.32
   6   1  15    7.25    0.33
   6  -1 -15    7.14    0.28
   6   1  15    7.13    0.31
   6  -1 -15    7.20    0.30
   6   1  15    7.32    0.33
  -6   1 -15    7.42    0.34
   6   1 -15    7.18    0.29
   6  -1  15    7.24    0.32
   6  -1  15    6.26    0.32
   6   1 -15    7.52    0.30
   6  -1  15    7.21    0.31
  -6  -1 -15    7.15    0.33
  -6   1  15    7.12    0.30
   6  -1  15    6.94    0.31
   6   1 -15    7.65    0.31
  -6   1  15    7.42    0.29
   7   1  15    5.59    0.27
  -7   1 -15    5.21    0.28
   7  -1 -15    5.52    0.25
  -7  -1  15    5.51    0.25
   7   1  15    5.36    0.28
   7   1  15    5.21    0.25
   7   1  15    5.00    0.26
  -7  -1 -15    5.23    0.29
   7  -1  15    4.76    0.27
   7  -1  15    5.36    0.27
   7  -1  15    5.54    0.27
   7   1 -15    5.19    0.25
   7   1 -15    4.94    0.23
   7  -1  15    5.13    0.27
  -7   1  15    5.39    0.24
   8   1  15   10.80    0.44
   8   1  15   11.46    0.44
   8   1  15   10.97    0.46
   8   1  15   10.66    0.45
  -8   1 -15   11.44    0.46
   8  -1 -15   10.43    0.42
  -8  -1  15   11.29    0.42
   8   1 -15   11.11    0.43
   8  -1  15   10.57    0.45
  -8  -1 -15   11.18    0.46
   8  -1  15   11.16    0.45
   8  -1  15   11.25    0.44
   8  -1  15   11.42    0.45
   9   1  15    1.56    0.16
   9  -1 -15    2.04    0.17
   9   1  15    1.51    0.17
   9   1  15    1.65    0.17
  -9   1 -15    1.56    0.17
   9   1  15    1.95    0.18
   9   1 -15    1.96    0.16
   9  -1  15    1.67    0.16
   9  -1  15    2.09    0.19
  -9  -1 -15    1.56    0.18
   9  -1  15    2.00    0.20
   9  -1  15    1.59    0.18
  10   1  15    6.13    0.31
  10   1  15    6.08    0.33
  10  -1 -15    6.30    0.29
 -10   1 -15    6.31    0.34
  10   1  15    6.23    0.32
  10   1  15    5.96    0.32
 -10  -1 -15    6.10    0.34
  10  -1  15    6.35    0.32
  10  -1  15    6.03    0.33
  10   1 -15    6.58    0.31
  10  -1  15    6.21    0.32
  10  -1  15    5.60    0.30
  11   1  15    5.50    0.30
  11  -1 -15    5.63    0.29
 -11   1 -15    5.64    0.33
  11   1  15    5.55    0.32
  11   1  15    5.43    0.31
  11   1  15    5.82    0.32
  11  -1  15    5.52    0.32
  11  -1  15    5.37    0.30
  11  -1  15    5.40    0.30
  11   1 -15    5.47    0.28
 -11  -1 -15    6.12    0.34
 -12   1 -15    5.10    0.34
  12   1  15    5.11    0.32
  12   1  15    5.23    0.31
 -12   1 -15    5.59    0.34
  12   1  15    5.17    0.32
  12  -1 -15    5.09    0.28
  12  -1  15    4.91    0.29
 -12  -1 -15    5.53    0.34
  12   1 -15    4.94    0.27
  12  -1  15    4.68    0.31
  12  -1  15    5.37    0.31
 -13   1 -15   10.23    0.48
  13   1  15    9.59    0.44
  13   1  15   10.19    0.46
  13  -1 -15    9.70    0.41
  13   1  15    9.53    0.44
 -13   1 -15   10.00    0.48
  13   1 -15    9.53    0.43
  13  -1  15    9.67    0.43
  13  -1  15    9.62    0.45
  13  -1  15    8.48    0.42
 -13  -1 -15    9.00    0.44
 -14   1 -15    7.27    0.42
  14  -1 -15    7.75    0.37
 -14   1 -15    7.23    0.41
  14   1  15    8.00    0.40
  14   1  15    7.01    0.37
  14   1  15    7.81    0.40
 -14  -1 -15    7.76    0.42
  14  -1  15    8.05    0.41
  14  -1  15    7.78    0.41
  14  -1  15    7.36    0.40
  14   1 -15    7.58    0.37
  15   1  15    1.71    0.21
 -15   1 -15    1.49    0.25
 -15   1 -15    1.50    0.24
  15   1  15    1.77    0.23
  15  -1 -15    1.61    0.20
  15   1  15    1.34    0.21
 -15  -1 -15    1.40    0.23
  15  -1  15    1.67    0.23
  15  -1  15    1.96    0.24
  15   1 -15    1.54    0.20
  15  -1  15    1.92    0.23
  16   1  15    3.50    0.30
  16   1  15    2.28    0.25
 -16   1 -15    2.26    0.26
  16   1  15    2.24    0.25
  16  -1 -15    2.72    0.25
 -16   1 -15    2.10    0.26
  16  -1  15    3.51    0.29
  16  -1  15    2.56    0.25
 -16  -1 -15    1.92    0.25
  16   1 -15    3.14    0.26
  16  -1  15    2.67    0.27
 -17   1 -15    0.03    0.19
  17  -1 -15    0.26    0.17
 -17   1 -15   -0.18    0.19
  17   1  15    0.11    0.17
  17   1  15    0.26    0.18
  17   1  15    0.06    0.17
  17  -1  15    0.09    0.17
 -17  -1 -15   -0.21    0.18
 -17  -1 -15   -0.34    0.17
  17  -1  15   -0.09    0.17
  17   1 -15   -0.03    0.17
  17  -1  15    0.14    0.17
 -18   1 -15   -0.10    0.20
  18  -1 -15    0.28    0.15
 -18   1 -15    0.52    0.21
  18   1  15    0.38    0.21
  18   1  15    0.41    0.19
  18   1  15    0.56    0.20
 -18  -1 -15   -0.07    0.20
 -18  -1 -15    0.10    0.19
  18  -1  15    0.14    0.20
  18   1 -15    0.21    0.16
  18  -1  15    0.40    0.19
  18  -1  15   -0.01    0.17
  19   1  15    0.40    0.20
  19  -1 -15    0.57    0.20
  19   1  15    0.51    0.22
  19   1  15    0.44    0.20
 -19   1 -15    0.62    0.22
  19  -1  15    0.48    0.22
  19  -1  15    0.69    0.24
  19   1 -15    0.27    0.19
  19  -1  15    0.51    0.21
 -19  -1 -15    0.54    0.23
  20   1  15    1.28    0.24
  20   1  15    1.30    0.25
  20  -1 -15    1.42    0.24
  20   1  15    1.49    0.27
  20  -1  15    1.41    0.26
  20  -1  15    1.67    0.26
  20   1 -15    1.31    0.23
  20  -1  15    2.19    0.29
 -20  -1 -15    1.67    0.28
   0   1 -16   21.57    0.75
   0   1 -16   21.37    0.75
   0  -1 -16   21.14    0.76
   0  -1  16   22.82    0.75
   0  -1  16   21.39    0.74
   0   1 -16   21.27    0.76
   0  -1 -16   22.58    0.77
   0   1  16   21.91    0.75
   0  -1  16   21.53    0.75
   0   1  16   21.68    0.74
   0   1  16   21.72    0.75
   0   1  16   21.69    0.74
   0  -1  16   20.99    0.75
   1   1  16   16.61    0.60
   1  -1 -16   16.59    0.58
   1   1  16   17.15    0.59
   1  -1 -16   16.23    0.58
  -1  -1  16   15.60    0.57
  -1  -1  16   16.16    0.58
  -1   1 -16   16.82    0.61
   1   1  16   16.27    0.58
   1  -1 -16   16.72    0.59
  -1  -1  16   15.93    0.57
  -1  -1  16   16.05    0.58
   1  -1 -16   16.31    0.59
  -1   1 -16   16.78    0.60
   1   1  16   17.30    0.60
  -1   1  16   16.29    0.58
  -1  -1 -16   16.52    0.60
  -1   1  16   16.03    0.57
   1   1 -16   16.15    0.59
   1   1 -16   15.63    0.59
  -1   1  16   15.70    0.58
   1  -1  16   15.85    0.58
   1  -1  16   16.45    0.59
   1  -1  16   16.67    0.58
   1   1 -16   16.72    0.60
  -1   1  16   16.39    0.59
   1   1 -16   16.75    0.59
   1  -1  16   16.91    0.58
  -2  -1  16   13.70    0.49
  -2  -1  16   13.16    0.48
   2  -1 -16   13.97    0.51
  -2   1 -16   13.85    0.52
   2   1  16   13.62    0.50
   2   1  16   14.13    0.52
   2  -1 -16   13.14    0.49
  -2  -1  16   12.95    0.49
   2  -1 -16   13.89    0.51
   2   1  16   13.98    0.50
   2  -1 -16   13.69    0.49
  -2   1 -16   13.37    0.53
  -2  -1  16   13.21    0.49
   2   1  16   14.52    0.52
   2  -1  16   13.19    0.50
   2   1 -16   13.12    0.50
   2   1 -16   14.24    0.51
  -2   1  16   13.44    0.49
   2  -1  16   13.61    0.50
  -2  -1 -16   13.98    0.52
   2  -1  16   13.84    0.51
  -2   1  16   13.87    0.50
  -2   1  16   14.16    0.50
  -2   1  16   13.51    0.49
   2   1 -16   13.29    0.51
   2   1 -16   13.03    0.51
   2  -1  16   13.83    0.50
   3  -1 -16    2.10    0.15
  -3  -1  16    2.41    0.15
   3   1  16    2.01    0.16
   3  -1 -16    2.24    0.16
   3  -1 -16    2.15    0.16
   3   1  16    2.29    0.15
   3  -1 -16    1.96    0.15
   3   1  16    2.40    0.16
  -3   1 -16    1.97    0.18
  -3   1 -16    2.20    0.18
  -3  -1  16    2.28    0.15
   3   1  16    2.24    0.17
  -3  -1  16    2.23    0.15
  -3  -1  16    2.24    0.14
  -3   1  16    2.28    0.15
   3   1 -16    2.34    0.17
   3   1 -16    2.48    0.16
  -3   1  16    2.20    0.14
   3  -1  16    2.45    0.17
  -3   1  16    2.23    0.15
   3  -1  16    2.20    0.17
   3   1 -16    2.52    0.17
  -3  -1 -16    2.02    0.18
  -3   1  16    2.20    0.15
   3   1 -16    2.24    0.15
   3  -1  16    2.04    0.16
   3  -1  16    2.17    0.17
   4  -1 -16    4.48    0.21
   4   1  16    4.06    0.22
   4   1  16    3.63    0.22
  -4  -1  16    4.29    0.20
   4  -1 -16    3.97    0.21
  -4   1 -16    3.92    0.24
  -4  -1  16    4.13    0.20
   4  -1 -16    4.06    0.22
   4   1  16    4.25    0.23
   4   1  16    4.22    0.22
  -4  -1  16    4.06    0.21
  -4  -1  16    4.07    0.20
   4  -1 -16    4.08    0.20
  -4   1 -16    4.72    0.25
   4  -1  16    4.22    0.22
   4  -1  16    3.94    0.23
   4  -1  16    4.33    0.23
  -4  -1 -16    4.07    0.23
  -4   1  16    4.28    0.21
  -4   1  16    4.10    0.19
   4   1 -16    4.18    0.21
   4   1 -16    4.39    0.21
   4   1 -16    4.14    0.20
   4  -1  16    4.41    0.23
   4   1 -16    4.33    0.21
  -4   1  16    4.30    0.20
  -4   1  16    3.98    0.19
   5  -1 -16   10.04    0.39
  -5   1 -16   10.06    0.41
  -5  -1  16   10.08    0.38
   5  -1 -16   10.58    0.39
   5   1  16   10.15    0.40
   5  -1 -16   10.09    0.38
  -5   1 -16    9.33    0.42
   5   1  16    9.35    0.39
   5   1  16   10.60    0.41
   5   1  16    9.98    0.41
  -5  -1  16    9.81    0.37
  -5  -1  16    9.59    0.39
   5  -1  16    9.74    0.40
  -5   1  16    9.41    0.37
   5  -1  16   10.46    0.41
   5   1 -16    9.09    0.37
   5   1 -16    9.71    0.39
  -5   1  16    9.29    0.36
   5  -1  16   10.17    0.42
   5  -1  16    9.99    0.41
   5   1 -16    9.74    0.37
   5   1 -16   10.15    0.38
  -5  -1 -16   10.12    0.42
  -5   1  16    9.84    0.37
   6   1  16    9.71    0.39
   6   1  16    9.76    0.40
  -6  -1  16    9.60    0.37
   6  -1 -16    9.90    0.40
   6   1  16    9.42    0.41
  -6   1 -16    9.80    0.41
   6  -1 -16    9.42    0.38
   6   1  16    9.67    0.41
  -6   1 -16    9.81    0.42
  -6  -1  16    9.78    0.38
   6  -1  16    9.67    0.40
   6  -1  16   10.24    0.40
   6  -1  16    9.60    0.40
   6   1 -16   10.00    0.39
  -6   1  16   10.30    0.38
   6   1 -16    9.45    0.37
  -6  -1 -16   10.11    0.42
   6  -1  16    9.44    0.41
  -6   1  16   10.09    0.40
   7   1  16   13.03    0.52
  -7  -1  16   13.73    0.49
   7   1  16   13.84    0.52
  -7   1 -16   13.13    0.54
   7   1  16   13.21    0.53
   7   1  16   14.30    0.53
   7  -1 -16   13.51    0.49
   7  -1  16   13.18    0.52
  -7   1  16   14.04    0.50
  -7  -1 -16   13.24    0.53
   7  -1  16   13.18    0.51
   7   1 -16   13.22    0.49
   7   1 -16   13.68    0.51
   7  -1  16   12.94    0.53
   7  -1  16   13.07    0.51
   8  -1 -16    2.35    0.18
  -8   1 -16    2.32    0.22
   8   1  16    2.32    0.20
   8   1  16    1.89    0.19
  -8  -1  16    2.81    0.18
   8   1  16    2.50    0.20
   8   1  16    2.17    0.20
   8  -1  16    2.09    0.21
   8  -1  16    2.15    0.18
   8  -1  16    2.62    0.21
  -8  -1 -16    2.70    0.23
   8  -1  16    2.15    0.18
   8   1 -16    2.35    0.19
   9   1  16    4.36    0.25
   9  -1 -16    4.41    0.24
   9   1  16    3.92    0.27
   9   1  16    4.33    0.25
  -9   1 -16    4.35    0.29
   9   1  16    4.06    0.25
   9  -1  16    4.38    0.27
  -9  -1 -16    4.46    0.29
   9  -1  16    3.57    0.26
   9  -1  16    4.70    0.27
   9  -1  16    4.05    0.25
   9   1 -16    4.33    0.25
 -10   1 -16   14.85    0.62
  10   1  16   15.37    0.59
  10   1  16   14.79    0.59
  10   1  16   15.88    0.60
  10   1  16   14.58    0.60
 -10   1 -16   15.90    0.62
  10  -1 -16   14.89    0.57
  10   1 -16   15.56    0.58
 -10  -1 -16   15.87    0.62
  10  -1  16   15.80    0.60
  10  -1  16   15.38    0.60
  10  -1  16   13.84    0.59
  10  -1  16   15.52    0.60
  11   1  16    1.43    0.18
 -11   1 -16    1.52    0.20
 -11   1 -16    1.28    0.20
  11   1  16    1.16    0.17
  11   1  16    1.15    0.17
  11   1  16    1.46    0.18
  11  -1 -16    1.44    0.16
  11  -1  16    1.15    0.18
 -11  -1 -16    1.69    0.21
  11  -1  16    1.53    0.19
  11   1 -16    1.63    0.17
  11  -1  16    1.38    0.18
  12   1  16    1.46    0.20
 -12   1 -16    1.45    0.21
 -12   1 -16    1.20    0.20
  12   1  16    1.39    0.17
  12  -1 -16    1.38    0.16
  12   1  16    1.31    0.18
  12   1 -16    1.54    0.18
  12  -1  16    1.42    0.19
 -12  -1 -16    1.50    0.21
  12  -1  16    1.31    0.19
  12  -1  16    1.42    0.18
  13   1  16    0.22    0.16
 -13   1 -16    0.08    0.15
  13  -1 -16    0.19    0.14
 -13   1 -16    0.44    0.17
  13   1  16    0.50    0.16
  13   1  16    0.18    0.15
  13  -1  16    0.00    0.15
 -13  -1 -16    0.10    0.17
  13  -1  16    0.48    0.16
  13   1 -16    0.31    0.14
  13  -1  16    0.16    0.13
 -14   1 -16    2.47    0.27
  14   1  16    2.54    0.25
  14   1  16    2.31    0.23
 -14   1 -16    2.05    0.25
  14  -1 -16    2.62    0.23
  14   1  16    2.13    0.24
  14   1 -16    2.69    0.24
  14  -1  16    1.91    0.23
  14  -1  16    1.92    0.22
 -14  -1 -16    2.06    0.25
  14  -1  16    2.46    0.25
 -15   1 -16    0.65    0.21
  15   1  16    0.55    0.20
  15   1  16    0.86    0.20
  15  -1 -16    0.51    0.16
  15   1  16    1.16    0.21
 -15   1 -16    0.85    0.22
  15  -1  16    0.58    0.19
 -15  -1 -16    1.02    0.22
  15   1 -16    0.89    0.17
  15  -1  16    0.79    0.18
  15  -1  16    0.85    0.20
 -16   1 -16    0.63    0.21
  16   1  16    0.71    0.19
  16   1  16    0.62    0.19
  16   1  16    0.68    0.20
  16  -1 -16    0.50    0.17
 -16   1 -16    0.82    0.22
  16  -1  16    0.67    0.19
 -16  -1 -16    0.55    0.21
  16   1 -16    0.69    0.16
  16  -1  16    0.78    0.19
 -16  -1 -16    0.48    0.20
  16  -1  16    0.80    0.20
  17  -1 -16    0.52    0.18
 -17   1 -16    0.30    0.21
  17   1  16    0.72    0.21
  17   1  16    0.45    0.18
  17   1  16    0.62    0.20
 -17   1 -16    0.41    0.22
  17  -1  16    0.63    0.21
  17  -1  16    0.67    0.20
  17   1 -16    0.43    0.17
 -17  -1 -16    0.90    0.23
  17  -1  16    0.29    0.18
 -17  -1 -16    0.60    0.22
  18   1  16    2.50    0.30
  18   1  16    3.13    0.31
  18   1  16    3.28    0.32
 -18   1 -16    2.69    0.30
  18  -1 -16    3.13    0.29
  18  -1  16    3.18    0.30
  18  -1  16    3.51    0.32
  18  -1  16    3.55    0.33
 -18  -1 -16    2.79    0.30
  18   1 -16    3.26    0.29
  19   1  16    0.84    0.24
 -19   1 -16    0.81    0.24
  19   1  16    0.76    0.23
  19   1  16    0.60    0.24
  19  -1 -16    0.62    0.20
  19  -1  16    0.81    0.23
 -19  -1 -16    1.07    0.25
  19  -1  16    0.74    0.23
  19  -1  16    0.92    0.24
  19   1 -16    0.66    0.21
  20  -1 -16    0.49    0.21
  20   1  16    0.69    0.24
 -20   1 -16    0.56    0.23
  20   1  16    0.48    0.22
  20   1  16    0.54    0.23
  20  -1  16    0.56    0.22
  20   1 -16    0.34    0.20
  20  -1  16    0.50    0.22
  20  -1  16    0.39    0.23
 -20  -1 -16    0.43    0.23
   0   1  17    0.03    0.08
   0   1 -17    0.03    0.08
   0  -1 -17    0.06    0.09
   0   1 -17   -0.05    0.08
   0  -1  17   -0.02    0.07
   0  -1 -17   -0.14    0.06
   0   1  17   -0.04    0.07
   0   1  17    0.10    0.07
   0   1  17    0.06    0.06
   0   1 -17    0.02    0.08
   0   1 -17    0.01    0.08
   0  -1 -17    0.17    0.09
   0  -1  17    0.04    0.07
   0  -1  17    0.07    0.07
   0  -1  17    0.07    0.07
   1  -1 -17    0.51    0.10
  -1   1 -17    0.47    0.10
   1  -1 -17    0.26    0.08
   1   1  17    0.58    0.10
   1   1  17    0.43    0.09
  -1  -1  17    0.42    0.09
   1   1  17    0.47    0.10
  -1  -1  17    0.33    0.08
  -1  -1  17    0.42    0.09
   1   1  17    0.43    0.09
   1  -1 -17    0.53    0.10
   1  -1 -17    0.65    0.11
  -1   1 -17    0.42    0.10
  -1  -1  17    0.33    0.08
  -1   1  17    0.45    0.08
   1   1 -17    0.33    0.09
   1  -1  17    0.43    0.10
   1  -1  17    0.33    0.09
  -1  -1 -17    0.30    0.10
   1   1 -17    0.58    0.11
  -1   1  17    0.43    0.09
   1  -1  17    0.32    0.08
  -1   1  17    0.41    0.08
  -1   1  17    0.49    0.09
   1  -1  17    0.54    0.10
   1   1 -17    0.33    0.09
  -1  -1 -17    0.52    0.10
   1   1 -17    0.49    0.10
   2  -1 -17    3.81    0.22
   2  -1 -17    4.49    0.24
  -2  -1  17    4.54    0.22
  -2   1 -17    4.51    0.25
   2   1  17    4.21    0.24
  -2   1 -17    4.63    0.25
  -2  -1  17    4.61    0.22
   2   1  17    4.36    0.23
   2   1  17    4.57    0.24
  -2  -1  17    4.78    0.22
  -2  -1  17    4.47    0.22
   2   1  17    4.33    0.22
   2  -1 -17    4.22    0.23
   2  -1 -17    4.33    0.23
  -2   1  17    4.60    0.21
  -2  -1 -17    4.51    0.25
   2   1 -17    4.40    0.24
  -2   1  17    4.55    0.23
   2  -1  17    4.77    0.24
   2  -1  17    4.35    0.22
   2  -1  17    4.44    0.23
   2   1 -17    4.61    0.23
   2  -1  17    4.55    0.24
   2   1 -17    4.42    0.22
  -2   1  17    4.41    0.22
  -2   1  17    4.68    0.22
   2   1 -17    4.53    0.23
   3  -1 -17    9.73    0.40
   3  -1 -17    9.73    0.38
   3  -1 -17    9.56    0.39
  -3  -1  17    9.79    0.38
   3   1  17    9.30    0.40
   3  -1 -17    9.89    0.39
  -3   1 -17    9.94    0.42
   3   1  17    9.60    0.38
   3   1  17    9.76    0.39
  -3   1 -17   10.38    0.41
  -3  -1  17   10.06    0.38
  -3  -1  17   10.00    0.38
  -3  -1  17    9.46    0.38
   3   1  17    9.15    0.39
   3   1 -17    9.61    0.39
   3   1 -17    9.87    0.39
   3  -1  17    9.74    0.40
   3  -1  17   10.34    0.41
   3  -1  17    9.31    0.39
  -3  -1 -17   10.66    0.42
   3   1 -17    9.79    0.38
  -3   1  17    9.53    0.37
   3  -1  17    9.63    0.39
   3   1 -17    9.49    0.38
  -3   1  17    9.47    0.37
  -3   1  17    9.92    0.38
  -3   1  17    9.80    0.38
  -4   1 -17    4.01    0.25
  -4  -1  17    4.54    0.23
  -4  -1  17    4.72    0.22
  -4  -1  17    4.51    0.22
   4  -1 -17    4.17    0.22
   4   1  17    4.67    0.24
   4  -1 -17    3.80    0.22
  -4  -1  17    4.18    0.21
   4   1  17    4.19    0.24
   4  -1 -17    4.64    0.24
   4   1  17    4.39    0.22
  -4   1 -17    4.62    0.26
   4   1  17    4.30    0.25
   4  -1 -17    4.40    0.23
   4   1 -17    4.22    0.23
   4  -1  17    4.74    0.25
   4   1 -17    4.29    0.23
   4  -1  17    4.30    0.23
  -4   1  17    4.79    0.21
  -4   1  17    4.58    0.22
   4  -1  17    4.42    0.24
   4  -1  17    4.74    0.24
   4   1 -17    4.35    0.23
  -4  -1 -17    4.78    0.27
   4   1 -17    4.49    0.22
  -4   1  17    4.41    0.22
  -5   1 -17   12.89    0.52
   5   1  17   13.13    0.49
   5  -1 -17   12.40    0.47
  -5  -1  17   12.48    0.47
  -5   1 -17   13.01    0.51
   5   1  17   12.54    0.51
   5  -1 -17   12.73    0.46
   5   1  17   13.07    0.50
  -5  -1  17   12.56    0.46
   5  -1 -17   12.18    0.47
   5   1  17   12.55    0.51
   5  -1  17   12.60    0.50
   5  -1  17   12.73    0.49
   5  -1  17   12.63    0.48
   5   1 -17   12.81    0.47
   5  -1  17   12.83    0.49
  -5  -1 -17   12.31    0.51
  -5   1  17   12.97    0.47
  -5   1  17   12.86    0.47
   5   1 -17   12.42    0.49
   5   1 -17   13.10    0.48
   6   1  17    2.85    0.19
   6  -1 -17    3.11    0.19
   6  -1 -17    2.51    0.22
   6   1  17    2.36    0.20
  -6   1 -17    2.92    0.24
   6   1  17    3.08    0.22
  -6   1 -17    3.08    0.23
  -6  -1  17    3.19    0.19
   6   1  17    2.94    0.21
   6   1 -17    2.97    0.18
   6  -1  17    2.91    0.22
   6   1 -17    3.34    0.20
   6  -1  17    2.99    0.20
   6  -1  17    3.00    0.21
  -6   1  17    2.90    0.18
   6  -1  17    2.85    0.21
  -6  -1 -17    2.83    0.23
   7  -1 -17   -0.11    0.09
   7   1  17   -0.01    0.10
   7   1  17   -0.25    0.08
   7   1  17   -0.28    0.10
   7   1  17   -0.09    0.10
  -7   1 -17   -0.24    0.10
  -7  -1  17   -0.04    0.08
  -7   1 -17   -0.01    0.10
  -7   1  17   -0.02    0.08
   7  -1  17   -0.11    0.10
   7  -1  17   -0.07    0.10
   7   1 -17   -0.03    0.10
   7  -1  17   -0.20    0.10
   7  -1  17   -0.13    0.10
  -7  -1 -17   -0.03    0.11
   8   1  17    4.35    0.26
   8  -1 -17    4.85    0.25
  -8   1 -17    4.78    0.29
   8   1  17    4.69    0.27
  -8   1 -17    4.58    0.29
   8   1  17    4.40    0.27
  -8  -1  17    4.88    0.25
   8   1  17    4.53    0.26
   8  -1  17    4.92    0.28
   8  -1  17    4.76    0.28
  -8  -1 -17    4.98    0.30
   8   1 -17    4.46    0.25
   8  -1  17    4.43    0.26
   8  -1  17    4.69    0.28
   9   1  17    1.80    0.19
   9   1  17    1.59    0.18
  -9   1 -17    2.35    0.23
   9   1  17    2.09    0.20
   9   1  17    2.10    0.20
   9  -1 -17    1.74    0.17
  -9   1 -17    1.72    0.20
   9  -1  17    1.99    0.20
   9  -1  17    1.67    0.18
   9  -1  17    1.92    0.20
  -9  -1 -17    2.13    0.22
   9  -1  17    1.64    0.18
   9   1 -17    2.09    0.19
 -10   1 -17    6.27    0.36
  10   1  17    6.22    0.33
  10   1  17    6.17    0.35
 -10   1 -17    6.26    0.36
  10  -1 -17    6.52    0.31
  10   1  17    6.15    0.34
  10   1  17    5.74    0.33
  10  -1  17    6.55    0.35
  10  -1  17    5.78    0.32
  10   1 -17    6.87    0.32
  10  -1  17    6.06    0.33
  10  -1  17    5.98    0.32
 -10  -1 -17    6.06    0.36
  11   1  17    0.78    0.15
  11   1  17    0.96    0.17
  11   1  17    0.80    0.17
 -11   1 -17    0.88    0.17
  11  -1 -17    0.86    0.15
 -11   1 -17    0.78    0.17
  11   1  17    1.08    0.17
 -11  -1 -17    0.91    0.19
  11  -1  17    0.92    0.16
  11  -1  17    0.95    0.16
  11  -1  17    0.77    0.16
  11   1 -17    0.82    0.15
 -12   1 -17    3.12    0.29
 -12   1 -17    2.66    0.26
  12   1  17    2.95    0.26
  12   1  17    2.93    0.26
  12   1  17    3.05    0.27
  12  -1 -17    2.76    0.23
 -12  -1 -17    2.69    0.26
  12  -1  17    2.95    0.27
  12  -1  17    2.63    0.23
  12   1 -17    2.82    0.24
  12  -1  17    2.82    0.24
  13  -1 -17    2.07    0.20
  13   1  17    1.67    0.20
  13   1  17    1.75    0.22
 -13   1 -17    1.85    0.24
  13   1  17    1.61    0.20
 -13   1 -17    2.11    0.25
  13   1 -17    1.58    0.18
  13  -1  17    1.48    0.20
  13  -1  17    1.98    0.23
 -13  -1 -17    1.87    0.24
  13  -1  17    1.63    0.21
 -14   1 -17    2.41    0.28
  14   1  17    2.35    0.25
  14   1  17    2.47    0.25
  14  -1 -17    2.60    0.23
  14   1  17    2.83    0.27
 -14   1 -17    2.67    0.28
 -14  -1 -17    2.70    0.27
  14   1 -17    2.72    0.24
  14  -1  17    2.81    0.26
  14  -1  17    2.60    0.26
  14  -1  17    1.92    0.22
  15  -1 -17    2.30    0.22
  15   1  17    2.75    0.28
 -15   1 -17    2.54    0.29
  15   1  17    2.84    0.27
 -15   1 -17    1.92    0.26
  15   1  17    2.21    0.24
 -15  -1 -17    2.70    0.29
  15  -1  17    2.35    0.26
  15   1 -17    2.26    0.23
  15  -1  17    2.10    0.24
 -15  -1 -17    2.20    0.26
  15  -1  17    2.23    0.26
  16   1  17    1.05    0.21
 -16   1 -17    0.87    0.23
 -16   1 -17    0.57    0.21
  16  -1 -17    1.07    0.17
  16   1  17    0.92    0.21
  16   1  17    1.00    0.20
 -16  -1 -17    0.88    0.21
  16  -1  17    0.55    0.19
  16  -1  17    0.59    0.19
 -16  -1 -17    0.73    0.21
  16   1 -17    0.75    0.18
  16  -1  17    0.77    0.21
  17   1  17    1.11    0.23
 -17   1 -17    0.76    0.26
  17  -1 -17    0.84    0.19
  17   1  17    1.07    0.21
  17   1  17    1.11    0.22
 -17   1 -17    1.33    0.24
 -17  -1 -17    1.26    0.25
 -17  -1 -17    0.46    0.22
  17   1 -17    0.85    0.20
  17  -1  17    0.92    0.21
  17  -1  17    0.97    0.21
  17  -1  17    1.28    0.23
  18   1  17    0.11    0.21
  18   1  17   -0.01    0.19
 -18   1 -17    0.30    0.21
  18  -1 -17   -0.10    0.18
  18   1  17   -0.01    0.20
  18  -1  17   -0.18    0.17
  18  -1  17   -0.11    0.21
  18   1 -17   -0.09    0.18
  18  -1  17   -0.14    0.19
 -18  -1 -17    0.28    0.20
 -19   1 -17    0.14    0.21
  19   1  17   -0.02    0.21
  19   1  17    0.19    0.20
  19  -1 -17   -0.07    0.18
  19   1  17   -0.06    0.19
  19  -1  17    0.32    0.21
  19  -1  17   -0.23    0.21
  19   1 -17    0.07    0.19
  19  -1  17   -0.01    0.20
 -19  -1 -17    0.05    0.21
   0  -1 -18   35.59    1.19
   0  -1  18   35.50    1.18
   0  -1 -18   36.54    1.21
   0   1 -18   36.64    1.21
   0  -1  18   33.99    1.19
   0   1  18   35.30    1.19
   0   1  18   37.20    1.21
   0   1 -18   35.10    1.21
   0   1  18   36.44    1.21
   0  -1  18   35.00    1.18
   0   1 -18   34.96    1.21
   0  -1  18   36.98    1.19
   0   1  18   36.09    1.19
   0  -1 -18   35.59    1.20
   0   1 -18   36.40    1.22
   0  -1 -18   35.98    1.19
  -1  -1  18    1.42    0.14
   1  -1 -18    1.41    0.14
  -1   1 -18    1.37    0.15
   1  -1 -18    1.40    0.14
   1  -1 -18    1.41    0.15
   1   1  18    1.42    0.14
   1   1  18    1.52    0.14
  -1  -1  18    1.52    0.14
  -1  -1  18    1.45    0.15
   1   1  18    1.84    0.16
   1  -1 -18    1.56    0.14
  -1  -1  18    1.51    0.14
  -1   1 -18    1.40    0.16
   1   1  18    1.58    0.14
  -1   1 -18    1.37    0.15
  -1   1  18    1.34    0.13
  -1  -1 -18    1.24    0.15
   1   1 -18    1.25    0.14
  -1   1  18    1.30    0.13
   1   1 -18    1.52    0.15
  -1   1  18    1.87    0.16
  -1   1  18    1.39    0.13
  -1  -1 -18    1.50    0.16
   1  -1  18    1.46    0.14
   1  -1  18    1.65    0.16
   1   1 -18    1.21    0.14
   1  -1  18    1.73    0.16
   1   1 -18    1.33    0.15
   1  -1  18    1.39    0.14
   2   1  18   11.71    0.48
   2   1  18   12.51    0.48
  -2   1 -18   11.96    0.49
   2   1  18   12.35    0.47
   2  -1 -18   11.70    0.46
  -2   1 -18   11.99    0.50
   2   1  18   12.01    0.47
   2  -1 -18   12.16    0.47
  -2  -1  18   12.25    0.45
  -2  -1  18   12.72    0.46
  -2  -1  18   12.39    0.46
   2  -1 -18   12.36    0.47
   2  -1 -18   11.96    0.46
  -2  -1  18   12.22    0.46
   2   1 -18   12.30    0.47
   2   1 -18   12.66    0.47
   2   1 -18   11.78    0.47
   2  -1  18   11.48    0.47
  -2   1  18   11.89    0.45
   2  -1  18   11.97    0.46
   2  -1  18   12.00    0.48
   2   1 -18   12.51    0.47
  -2  -1 -18   12.54    0.50
   2  -1  18   12.32    0.47
  -2   1  18   12.26    0.46
  -2   1  18   12.89    0.47
  -2  -1 -18   12.32    0.49
  -2   1  18   13.05    0.47
   3  -1 -18    4.76    0.24
   3  -1 -18    4.90    0.25
  -3  -1  18    4.73    0.23
   3   1  18    5.04    0.27
  -3   1 -18    5.21    0.29
   3   1  18    5.02    0.27
   3  -1 -18    5.04    0.25
  -3  -1  18    4.70    0.23
   3  -1 -18    5.06    0.23
   3   1  18    5.04    0.26
   3   1  18    4.94    0.25
  -3  -1  18    4.80    0.24
  -3  -1  18    4.81    0.23
  -3   1 -18    5.01    0.28
   3  -1  18    4.48    0.24
  -3   1  18    4.70    0.24
   3   1 -18    4.98    0.26
   3  -1  18    5.06    0.26
   3  -1  18    4.72    0.25
   3   1 -18    5.23    0.25
   3   1 -18    5.15    0.25
   3   1 -18    5.38    0.26
  -3   1  18    5.08    0.23
  -3   1  18    5.29    0.25
  -3  -1 -18    4.70    0.27
  -3   1  18    4.90    0.24
   3  -1  18    4.72    0.26
  -4   1 -18    1.08    0.16
   4   1  18    0.90    0.14
   4  -1 -18    1.15    0.13
   4  -1 -18    0.92    0.12
   4  -1 -18    0.99    0.12
  -4  -1  18    1.29    0.13
   4   1  18    1.06    0.15
   4   1  18    0.85    0.13
   4   1  18    0.91    0.12
  -4  -1  18    0.98    0.11
  -4   1 -18    0.83    0.14
   4  -1 -18    1.08    0.13
   4  -1  18    1.04    0.13
  -4   1  18    1.09    0.12
   4  -1  18    0.93    0.13
  -4  -1 -18    1.09    0.16
   4   1 -18    1.19    0.13
   4   1 -18    1.01    0.12
  -4   1  18    1.10    0.12
   4   1 -18    1.09    0.12
  -4   1  18    1.15    0.12
   4  -1  18    1.09    0.15
   4   1 -18    0.85    0.13
   4  -1  18    0.86    0.13
  -5  -1  18    2.59    0.17
   5  -1 -18    2.40    0.18
  -5   1 -18    2.30    0.22
   5   1  18    2.64    0.21
   5   1  18    2.60    0.20
   5   1  18    2.27    0.19
  -5   1 -18    2.70    0.23
   5   1  18    2.56    0.19
  -5  -1  18    2.48    0.18
   5  -1 -18    2.82    0.19
  -5   1  18    2.64    0.18
  -5  -1 -18    2.36    0.22
   5  -1  18    2.37    0.18
   5   1 -18    2.73    0.18
   5  -1  18    2.30    0.20
   5  -1  18    2.37    0.21
   5   1 -18    2.37    0.18
   5  -1  18    2.45    0.19
   6   1  18   13.00    0.52
  -6   1 -18   12.75    0.53
   6   1  18   12.45    0.49
  -6   1 -18   12.54    0.52
   6   1  18   12.51    0.50
  -6  -1  18   12.89    0.48
   6  -1 -18   13.04    0.49
   6   1  18   12.78    0.51
   6  -1  18   12.74    0.51
   6  -1  18   12.69    0.52
   6  -1  18   12.25    0.50
   6   1 -18   11.72    0.52
  -6   1  18   12.79    0.47
  -6  -1 -18   11.93    0.52
   6   1 -18   12.66    0.49
   6  -1  18   13.21    0.50
  -7   1 -18    0.81    0.18
   7   1  18    0.98    0.16
   7   1  18    0.82    0.16
   7   1  18    1.12    0.16
   7  -1 -18    0.92    0.13
   7   1  18    1.15    0.14
  -7   1 -18    0.96    0.17
  -7  -1  18    1.03    0.13
   7   1 -18    0.94    0.14
   7  -1  18    0.68    0.14
  -7   1  18    0.87    0.12
  -7  -1 -18    0.94    0.17
   7  -1  18    0.92    0.16
   7  -1  18    0.84    0.15
   7  -1  18    1.04    0.16
   8   1  18    1.40    0.18
  -8   1 -18    0.88    0.17
  -8  -1  18    1.22    0.14
   8   1  18    1.22    0.16
   8   1  18    1.43    0.18
   8   1  18    1.14    0.15
   8  -1 -18    1.57    0.15
  -8   1 -18    1.32    0.20
  -8  -1 -18    1.13    0.18
   8  -1  18    1.10    0.16
   8  -1  18    1.47    0.18
   8   1 -18    1.12    0.15
   8  -1  18    1.50    0.18
   8  -1  18    1.48    0.18
   9   1  18    1.33    0.19
   9  -1 -18    1.42    0.16
  -9   1 -18    1.19    0.20
   9   1  18    1.31    0.18
  -9   1 -18    1.44    0.20
   9   1  18    1.36    0.17
   9   1  18    1.52    0.18
   9  -1  18    1.53    0.20
   9   1 -18    1.25    0.16
   9  -1  18    1.34    0.17
   9  -1  18    1.21    0.18
   9  -1  18    1.42    0.19
  -9  -1 -18    1.68    0.21
 -10   1 -18   12.35    0.55
  10   1  18   12.75    0.53
 -10   1 -18   13.10    0.56
  10   1  18   12.21    0.52
  10   1  18   12.10    0.52
  10   1  18   13.39    0.55
  10  -1 -18   13.55    0.51
  10  -1  18   12.71    0.55
  10  -1  18   13.10    0.54
 -10  -1 -18   12.66    0.56
  10  -1  18   12.80    0.54
  10  -1  18   12.88    0.54
  10   1 -18   12.04    0.50
  11   1  18    1.26    0.18
 -11   1 -18    1.03    0.19
  11  -1 -18    1.20    0.16
  11   1  18    1.15    0.19
  11   1  18    1.11    0.18
 -11   1 -18    0.98    0.19
  11   1  18    0.85    0.16
  11  -1  18    1.14    0.17
  11  -1  18    1.30    0.19
  11  -1  18    1.24    0.18
 -11  -1 -18    1.33    0.21
  11   1 -18    1.05    0.17
  12  -1 -18    1.76    0.19
  12   1  18    1.25    0.18
 -12   1 -18    1.85    0.24
  12   1  18    1.64    0.21
 -12   1 -18    1.45    0.22
  12   1  18    1.65    0.22
  12   1 -18    1.79    0.19
  12  -1  18    1.64    0.22
 -12  -1 -18    1.54    0.23
  12  -1  18    1.19    0.20
  12  -1  18    1.18    0.19
  13   1  18    2.60    0.26
  13   1  18    3.13    0.28
 -13   1 -18    2.51    0.28
  13   1  18    2.69    0.27
 -13   1 -18    2.53    0.28
  13  -1 -18    3.13    0.24
  13   1 -18    2.72    0.22
  13  -1  18    2.69    0.26
 -13  -1 -18    2.24    0.26
  13  -1  18    2.59    0.26
  13  -1  18    3.31    0.28
  14   1  18    0.73    0.20
  14  -1 -18    0.69    0.17
 -14   1 -18    0.39    0.19
  14   1  18    0.35    0.16
  14   1  18    0.40    0.19
 -14   1 -18    0.32    0.20
 -14  -1 -18    0.51    0.20
 -14  -1 -18    0.51    0.19
  14  -1  18    0.48    0.19
  14  -1  18    0.71    0.20
  14   1 -18    0.49    0.17
  14  -1  18    0.52    0.17
 -15   1 -18    1.48    0.25
 -15   1 -18    1.18    0.23
  15   1  18    1.33    0.24
  15  -1 -18    1.61    0.20
  15   1  18    1.56    0.22
  15   1  18    1.67    0.24
  15   1 -18    1.56    0.21
  15  -1  18    1.14    0.22
 -15  -1 -18    1.31    0.24
 -15  -1 -18    1.68    0.26
  15  -1  18    1.59    0.22
  15  -1  18    1.29    0.21
 -16   1 -18    0.70    0.22
  16   1  18    0.89    0.21
  16  -1 -18    0.51    0.17
  16   1  18    1.10    0.21
 -16   1 -18    0.61    0.23
  16   1  18    0.94    0.22
 -16  -1 -18    0.76    0.23
 -16  -1 -18    0.97    0.23
  16  -1  18    0.75    0.21
  16   1 -18    0.38    0.18
  16  -1  18    0.67    0.20
  16  -1  18    0.47    0.20
  17  -1 -18    1.78    0.23
  17   1  18    2.21    0.28
  17   1  18    1.76    0.27
 -17   1 -18    1.60    0.26
  17   1  18    1.34    0.23
  17   1 -18    1.34    0.23
  17  -1  18    1.80    0.26
  17  -1  18    1.56    0.25
 -17  -1 -18    1.95    0.29
  17  -1  18    1.75    0.25
 -18   1 -18    0.11    0.23
  18   1  18    0.32    0.22
  18   1  18    0.63    0.22
  18   1  18    0.05    0.21
  18  -1 -18    0.07    0.18
  18  -1  18   -0.06    0.21
 -18  -1 -18    0.55    0.22
  18   1 -18    0.39    0.20
  18  -1  18    0.21    0.19
  18  -1  18    0.26    0.21
  19   1  18    2.53    0.31
 -19   1 -18    2.33    0.31
  19   1  18    2.08    0.29
  19   1  18    2.41    0.28
  19  -1  18    3.04    0.33
  19  -1  18    2.37    0.30
 -19  -1 -18    2.71    0.32
  19  -1  18    2.44    0.30
  19   1 -18    2.48    0.28
   0  -1  19    0.10    0.09
   0  -1 -19    0.22    0.10
   0  -1 -19    0.11    0.10
   0   1 -19    0.09    0.09
   0   1  19    0.09    0.09
   0   1 -19    0.28    0.11
   0   1 -19    0.17    0.10
   0  -1  19    0.13    0.08
   0  -1  19    0.08    0.09
   0   1 -19    0.06    0.09
   0   1  19    0.18    0.10
   0   1  19    0.18    0.09
   0   1  19    0.07    0.10
   0  -1 -19    0.12    0.11
   0  -1  19    0.03    0.09
   0  -1 -19    0.28    0.10
   1  -1 -19    6.18    0.30
  -1  -1  19    5.74    0.27
   1  -1 -19    5.96    0.28
  -1  -1  19    5.98    0.28
  -1   1 -19    5.90    0.30
   1   1  19    5.65    0.29
   1   1  19    5.74    0.27
   1   1  19    5.65    0.29
  -1  -1  19    5.82    0.27
  -1   1 -19    6.12    0.29
   1  -1 -19    5.51    0.29
   1  -1 -19    5.65    0.28
   1   1  19    5.54    0.28
  -1  -1  19    5.65    0.28
  -1   1 -19    5.64    0.29
   1   1 -19    5.85    0.30
   1   1 -19    6.09    0.29
   1  -1  19    5.55    0.29
   1   1 -19    6.02    0.29
  -1   1  19    5.78    0.27
   1  -1  19    5.99    0.28
  -1  -1 -19    5.83    0.30
   1  -1  19    5.77    0.28
  -1   1  19    5.64    0.27
  -1   1  19    5.95    0.29
  -1   1  19    5.16    0.27
  -1  -1 -19    5.72    0.30
   1   1 -19    5.63    0.29
   1  -1  19    5.33    0.28
   2  -1 -19    0.14    0.10
  -2   1 -19    0.19    0.11
  -2  -1  19    0.19    0.09
  -2  -1  19    0.30    0.09
   2   1  19    0.23    0.09
   2  -1 -19    0.34    0.12
   2   1  19    0.21    0.11
  -2   1 -19    0.27    0.12
  -2  -1  19    0.33    0.10
   2  -1 -19    0.17    0.09
   2  -1 -19    0.40    0.10
  -2  -1  19    0.24    0.09
   2   1  19    0.09    0.10
   2   1  19    0.21    0.09
  -2  -1 -19    0.17    0.11
  -2  -1 -19    0.33    0.12
   2   1 -19    0.22    0.10
  -2   1  19    0.29    0.09
   2   1 -19    0.33    0.10
   2  -1  19    0.32    0.10
   2  -1  19    0.24    0.11
  -2   1  19    0.13    0.09
   2  -1  19    0.44    0.11
  -2   1  19    0.12    0.09
   2   1 -19    0.25    0.11
   2   1 -19    0.38    0.11
   2  -1  19    0.29    0.11
  -2   1  19    0.24    0.09
  -3  -1  19    1.33    0.14
   3  -1 -19    1.34    0.14
  -3   1 -19    1.24    0.18
  -3  -1  19    1.37    0.14
  -3   1 -19    1.39    0.17
   3   1  19    1.73    0.17
   3   1  19    1.59    0.15
  -3  -1  19    1.38    0.14
   3  -1 -19    1.09    0.15
   3   1  19    1.35    0.14
   3   1  19    1.77    0.18
   3  -1 -19    1.58    0.15
   3  -1 -19    2.13    0.19
  -3  -1  19    1.70    0.16
  -3   1  19    1.76    0.15
   3   1 -19    1.44    0.15
   3  -1  19    1.45    0.16
   3  -1  19    1.67    0.16
  -3   1  19    2.01    0.16
   3   1 -19    1.57    0.16
  -3  -1 -19    1.36    0.17
   3  -1  19    1.51    0.16
   3   1 -19    1.41    0.14
   3  -1  19    1.46    0.16
   3   1 -19    1.36    0.14
  -3  -1 -19    1.20    0.18
  -3   1  19    1.24    0.14
   4   1  19    0.81    0.12
   4   1  19    0.81    0.13
  -4   1 -19    0.84    0.15
   4  -1 -19    0.57    0.11
   4   1  19    0.42    0.13
   4   1  19    0.87    0.14
  -4   1 -19    0.52    0.13
  -4  -1  19    0.76    0.11
  -4  -1  19    1.00    0.13
   4  -1 -19    0.86    0.13
   4  -1  19    0.84    0.14
  -4  -1 -19    0.45    0.15
   4   1 -19    0.61    0.13
  -4   1  19    0.80    0.12
   4  -1  19    0.76    0.13
  -4   1  19    0.74    0.11
   4  -1  19    0.77    0.12
   4  -1  19    0.71    0.12
   4   1 -19    0.80    0.12
  -5  -1  19    4.94    0.25
   5   1  19    4.99    0.28
  -5   1 -19    4.22    0.29
   5   1  19    5.31    0.28
   5   1  19    5.13    0.27
   5  -1 -19    4.77    0.26
   5   1  19    5.27    0.29
  -5   1 -19    5.37    0.31
   5   1 -19    4.88    0.26
   5  -1  19    5.02    0.27
   5   1 -19    5.22    0.26
   5  -1  19    4.79    0.26
  -5  -1 -19    4.66    0.30
  -5   1  19    5.44    0.26
   5  -1  19    4.48    0.27
   5  -1  19    5.18    0.29
   6   1  19    1.17    0.16
   6   1  19    1.14    0.16
  -6  -1  19    1.11    0.14
   6   1  19    1.19    0.17
   6   1  19    1.29    0.16
  -6   1 -19    1.14    0.16
   6  -1 -19    1.41    0.15
  -6   1 -19    1.32    0.19
  -6   1  19    1.12    0.13
  -6  -1 -19    1.33    0.19
   6  -1  19    1.11    0.15
   6   1 -19    1.24    0.15
   6  -1  19    1.50    0.17
   6  -1  19    1.07    0.15
   6  -1  19    1.05    0.16
   7   1  19   13.96    0.56
   7   1  19   14.21    0.58
   7  -1 -19   13.97    0.53
  -7  -1  19   13.56    0.52
  -7   1 -19   14.28    0.58
  -7   1 -19   13.92    0.58
   7   1  19   13.87    0.56
   7   1  19   13.65    0.55
   7   1 -19   13.89    0.54
   7  -1  19   13.79    0.54
  -7  -1 -19   14.21    0.58
   7  -1  19   14.60    0.56
   7  -1  19   13.15    0.55
   7  -1  19   13.62    0.55
  -7   1  19   14.15    0.52
   8   1  19    0.66    0.15
   8  -1 -19    0.35    0.12
  -8   1 -19    0.68    0.17
   8   1  19    0.53    0.14
  -8   1 -19    0.56    0.16
   8   1  19    0.51    0.15
  -8  -1  19    0.53    0.13
   8   1  19    0.53    0.14
   8  -1  19    0.54    0.14
   8   1 -19    0.59    0.14
  -8  -1 -19    0.70    0.16
  -8   1  19    0.36    0.12
   8  -1  19    0.65    0.15
   8  -1  19    0.59    0.14
   8  -1  19    0.59    0.13
   9   1  19    0.29    0.15
   9   1  19    0.27    0.15
   9   1  19    0.51    0.14
  -9   1 -19   -0.04    0.15
   9   1  19    0.21    0.14
   9  -1 -19    0.16    0.12
  -9   1 -19    0.17    0.15
   9  -1  19    0.27    0.15
   9  -1  19    0.40    0.15
   9   1 -19    0.26    0.13
   9  -1  19    0.40    0.15
  -9  -1 -19    0.34    0.15
   9  -1  19    0.25    0.13
  10   1  19    6.26    0.36
  10   1  19    6.47    0.36
  10   1  19    6.48    0.35
 -10   1 -19    6.50    0.38
  10   1  19    6.67    0.37
 -10   1 -19    5.87    0.36
  10  -1 -19    7.01    0.33
  10   1 -19    6.97    0.34
  10  -1  19    6.40    0.35
  10  -1  19    5.96    0.34
  10  -1  19    6.32    0.35
  10  -1  19    6.09    0.35
 -10  -1 -19    6.27    0.37
  11   1  19    3.65    0.28
 -11   1 -19    3.71    0.32
  11   1  19    3.59    0.27
 -11   1 -19    3.27    0.31
  11   1  19    3.51    0.30
  11   1  19    3.91    0.27
  11  -1 -19    3.41    0.25
  11   1 -19    3.98    0.26
  11  -1  19    3.24    0.26
  11  -1  19    3.53    0.28
  11  -1  19    3.65    0.29
 -11  -1 -19    4.08    0.32
 -12   1 -19    1.48    0.23
 -12   1 -19    1.45    0.22
  12   1  19    1.70    0.22
  12   1  19    1.66    0.22
  12   1  19    1.34    0.20
  12  -1 -19    1.63    0.19
  12  -1  19    1.34    0.19
 -12  -1 -19    0.90    0.20
  12   1 -19    1.56    0.19
  12  -1  19    1.49    0.21
 -12  -1 -19    1.70    0.24
  12  -1  19    1.94    0.23
  13   1  19    5.21    0.34
  13  -1 -19    5.14    0.31
 -13   1 -19    5.43    0.38
  13   1  19    4.79    0.34
  13   1  19    5.35    0.35
 -13   1 -19    5.02    0.37
  13  -1  19    4.95    0.34
 -13  -1 -19    4.88    0.35
  13   1 -19    5.03    0.29
 -13  -1 -19    4.59    0.36
  13  -1  19    5.37    0.35
  13  -1  19    5.19    0.34
  14   1  19    1.02    0.21
  14   1  19    0.73    0.20
  14   1  19    0.52    0.17
  14  -1 -19    0.91    0.18
 -14   1 -19    0.57    0.21
 -14   1 -19    0.47    0.19
  14   1 -19    1.05    0.19
  14  -1  19    0.83    0.20
  14  -1  19    0.73    0.20
 -14  -1 -19    0.78    0.20
 -14  -1 -19    0.86    0.21
  14  -1  19    0.69    0.19
  15   1  19    1.27    0.23
  15   1  19    1.25    0.21
 -15   1 -19    1.31    0.25
  15   1  19    1.39    0.21
 -15   1 -19    1.55    0.26
  15  -1 -19    1.54    0.21
  15  -1  19    1.58    0.22
 -15  -1 -19    1.25    0.24
  15  -1  19    1.77    0.25
  15   1 -19    1.36    0.20
 -15  -1 -19    1.87    0.25
  15  -1  19    1.58    0.24
 -16   1 -19    4.12    0.37
  16   1  19    3.32    0.31
  16  -1 -19    3.60    0.30
  16   1  19    4.13    0.35
  16   1  19    4.45    0.35
  16   1 -19    3.95    0.31
  16  -1  19    4.27    0.33
  16  -1  19    3.50    0.31
  16  -1  19    4.28    0.35
 -16  -1 -19    3.62    0.36
 -17   1 -19    0.25    0.21
  17   1  19   -0.19    0.19
  17   1  19    0.07    0.20
  17   1  19    0.13    0.19
  17  -1  19    0.28    0.19
  17  -1  19    0.10    0.18
  17  -1  19    0.08    0.20
  17   1 -19    0.01    0.17
 -17  -1 -19    0.48    0.23
  18   1  19    0.15    0.22
  18   1  19   -0.05    0.20
 -18   1 -19    0.11    0.22
  18   1  19   -0.08    0.21
  18  -1  19    0.09    0.21
  18  -1  19    0.16    0.22
 -18  -1 -19    0.20    0.21
  18   1 -19   -0.11    0.19
  18  -1  19    0.19    0.20
   0   1 -20   18.53    0.68
   0   1 -20   18.74    0.70
   0  -1 -20   18.05    0.69
   0  -1 -20   18.08    0.67
   0   1 -20   18.86    0.69
   0   1  20   18.46    0.68
   0  -1 -20   18.62    0.68
   0   1 -20   17.80    0.69
   0   1  20   18.22    0.66
   0  -1  20   17.68    0.67
   0  -1  20   18.02    0.66
   0  -1  20   18.77    0.66
   0  -1 -20   18.16    0.68
   0   1  20   18.61    0.67
   0  -1  20   18.24    0.67
   0   1  20   19.01    0.68
   1  -1 -20    5.12    0.28
   1   1  20    5.44    0.28
   1  -1 -20    5.59    0.30
   1  -1 -20    5.58    0.28
   1  -1 -20    4.82    0.29
  -1   1 -20    4.91    0.29
  -1  -1  20    4.77    0.27
  -1  -1  20    5.13    0.26
  -1   1 -20    5.06    0.30
  -1  -1  20    4.79    0.26
   1   1  20    5.34    0.29
   1   1  20    5.25    0.27
   1   1  20    5.23    0.29
  -1  -1  20    5.19    0.27
  -1   1 -20    5.13    0.31
  -1   1  20    5.30    0.27
   1   1 -20    5.03    0.28
   1   1 -20    4.94    0.29
  -1   1  20    5.00    0.28
  -1   1  20    5.40    0.27
   1  -1  20    5.37    0.27
  -1  -1 -20    5.05    0.31
   1   1 -20    5.43    0.29
  -1  -1 -20    4.97    0.31
  -1   1  20    5.12    0.27
   1  -1  20    5.44    0.29
  -1  -1 -20    5.27    0.29
   1  -1  20    4.81    0.26
   1  -1  20    4.71    0.27
   1   1 -20    5.42    0.29
  -2   1 -20    1.24    0.18
   2  -1 -20    1.09    0.15
  -2  -1  20    1.16    0.14
   2   1  20    1.25    0.16
  -2  -1  20    0.90    0.13
   2   1  20    1.25    0.16
  -2   1 -20    1.07    0.17
  -2  -1  20    1.27    0.14
   2  -1 -20    1.38    0.16
  -2   1 -20    1.07    0.17
   2   1  20    1.17    0.14
   2  -1 -20    1.12    0.15
   2   1  20    1.27    0.14
  -2  -1  20    1.10    0.14
   2  -1 -20    1.41    0.16
   2  -1  20    1.46    0.16
  -2  -1 -20    1.15    0.18
  -2  -1 -20    1.00    0.17
   2   1 -20    1.37    0.16
   2   1 -20    1.48    0.16
   2  -1  20    1.17    0.16
   2   1 -20    1.19    0.15
   2  -1  20    1.34    0.16
   2   1 -20    0.94    0.15
  -2   1  20    1.20    0.14
  -2   1  20    1.00    0.13
   2  -1  20    0.83    0.14
  -2   1  20    1.41    0.15
  -2   1  20    1.14    0.14
   3   1  20    3.19    0.22
   3   1  20    3.06    0.24
   3  -1 -20    3.34    0.22
   3  -1 -20    3.53    0.23
  -3   1 -20    3.05    0.25
   3   1  20    3.00    0.22
  -3   1 -20    3.14    0.26
   3  -1 -20    3.09    0.23
   3  -1 -20    3.09    0.21
  -3  -1  20    3.13    0.21
   3   1  20    3.03    0.23
  -3  -1  20    3.12    0.21
  -3   1  20    2.28    0.24
  -3  -1 -20    3.28    0.26
   3   1 -20    3.30    0.23
   3  -1  20    2.84    0.21
   3  -1  20    3.46    0.23
   3   1 -20    3.11    0.23
  -3   1  20    3.50    0.22
   3  -1  20    3.49    0.24
   3   1 -20    3.49    0.23
  -3  -1 -20    3.14    0.25
   3  -1  20    3.13    0.23
   3   1 -20    3.10    0.21
  -3   1  20    3.40    0.21
  -4   1 -20   14.24    0.57
   4   1  20   13.80    0.56
   4  -1 -20   14.42    0.56
   4  -1 -20   13.65    0.53
  -4  -1  20   13.79    0.53
   4   1  20   13.32    0.56
   4   1  20   14.45    0.55
   4   1  20   13.63    0.54
  -4  -1  20   13.77    0.54
  -4   1 -20   14.34    0.58
  -4  -1 -20   13.78    0.57
   4  -1  20   13.26    0.56
   4   1 -20   13.92    0.53
  -4   1  20   14.09    0.53
  -4  -1 -20   14.78    0.59
   4  -1  20   14.10    0.55
   4  -1  20   14.07    0.55
   4   1 -20   14.39    0.55
   4  -1  20   14.06    0.54
   5   1  20    0.92    0.16
  -5   1 -20    0.82    0.16
  -5  -1  20    0.96    0.14
   5   1  20    0.89    0.15
   5   1  20    1.07    0.17
   5  -1 -20    1.10    0.15
   5   1  20    1.06    0.15
  -5   1 -20    0.98    0.18
   5  -1  20    0.96    0.15
   5  -1  20    1.05    0.15
  -5  -1 -20    1.14    0.18
   5  -1  20    1.03    0.16
  -5   1  20    1.02    0.13
  -5  -1 -20    0.68    0.17
   5  -1  20    0.89    0.14
   5   1 -20    0.97    0.15
   6   1  20   17.07    0.65
   6   1  20   16.46    0.63
  -6  -1  20   18.46    0.65
   6   1  20   17.05    0.66
  -6   1 -20   16.23    0.68
  -6   1 -20   17.62    0.67
   6  -1 -20   17.75    0.65
   6   1  20   17.39    0.67
  -6   1  20   16.99    0.62
   6  -1  20   17.97    0.67
  -6  -1 -20   17.83    0.69
   6  -1  20   17.39    0.67
   6  -1  20   16.83    0.67
  -6  -1 -20   17.68    0.71
   6  -1  20   17.69    0.68
   6   1 -20   17.92    0.64
   7   1  20    2.76    0.23
   7   1  20    3.04    0.25
  -7   1 -20    2.36    0.26
   7  -1 -20    2.91    0.22
  -7  -1  20    2.75    0.21
  -7   1 -20    2.86    0.26
   7   1  20    3.14    0.25
   7   1  20    2.85    0.24
   7  -1  20    2.90    0.26
   7  -1  20    3.12    0.22
  -7   1  20    3.03    0.22
  -7  -1 -20    3.05    0.26
   7  -1  20    3.06    0.23
   7  -1  20    2.98    0.25
   7   1 -20    2.81    0.22
  -7  -1 -20    2.51    0.25
   8   1  20    1.20    0.17
   8  -1 -20    1.31    0.16
  -8   1 -20    1.13    0.19
   8   1  20    1.00    0.17
   8   1  20    1.11    0.17
   8   1  20    1.01    0.18
  -8  -1  20    1.05    0.14
  -8   1 -20    0.81    0.19
   8  -1  20    0.93    0.16
   8  -1  20    0.80    0.16
  -8   1  20    1.27    0.15
   8  -1  20    1.11    0.18
   8  -1  20    1.23    0.18
  -8  -1 -20    0.91    0.18
  -8  -1 -20    0.59    0.17
   8   1 -20    0.94    0.15
   9   1  20    9.37    0.43
  -9   1 -20    9.47    0.48
  -9   1 -20    9.29    0.46
   9   1  20    9.15    0.44
   9  -1 -20    9.36    0.42
   9   1  20   10.16    0.45
   9   1  20    9.58    0.43
   9   1 -20    9.07    0.42
  -9  -1 -20   10.18    0.48
   9  -1  20   10.13    0.46
   9  -1  20    9.84    0.46
   9  -1  20    9.87    0.45
  -9  -1 -20    8.97    0.47
   9  -1  20    9.55    0.45
  10   1  20    6.18    0.35
  10   1  20    5.51    0.34
  10   1  20    6.38    0.37
 -10   1 -20    5.54    0.39
  10   1  20    5.84    0.34
 -10   1 -20    5.54    0.36
  10  -1 -20    5.60    0.31
  10  -1  20    5.82    0.35
  10  -1  20    5.93    0.34
  10   1 -20    5.91    0.32
 -10  -1 -20    5.69    0.38
  10  -1  20    6.75    0.37
  10  -1  20    5.93    0.33
 -10  -1 -20    6.16    0.38
  11   1  20    2.14    0.24
  11   1  20    2.03    0.23
  11   1  20    1.58    0.22
  11   1  20    2.05    0.23
 -11   1 -20    2.05    0.25
  11  -1 -20    1.80    0.19
 -11   1 -20    1.64    0.25
 -11  -1 -20    1.88    0.24
  11  -1  20    2.23    0.24
  11  -1  20    2.09    0.22
  11  -1  20    2.15    0.24
 -11  -1 -20    1.62    0.24
  11   1 -20    1.93    0.21
 -12   1 -20    2.56    0.28
 -12   1 -20    2.43    0.28
  12   1  20    2.13    0.23
  12  -1 -20    2.49    0.22
  12   1  20    2.60    0.26
  12   1  20    2.93    0.28
 -12  -1 -20    2.74    0.29
  12   1 -20    2.64    0.23
  12  -1  20    2.97    0.28
  12  -1  20    2.53    0.26
  12  -1  20    2.13    0.25
 -12  -1 -20    2.71    0.29
  13   1  20    0.51    0.17
 -13   1 -20    0.17    0.18
 -13   1 -20    0.25    0.20
  13   1  20    0.40    0.17
  13  -1 -20    0.46    0.16
  13   1  20    0.56    0.19
  13  -1  20    0.60    0.17
 -13  -1 -20    0.48    0.21
  13  -1  20    0.58    0.19
  13  -1  20    0.35    0.16
  13   1 -20    0.43    0.16
 -13  -1 -20    0.21    0.19
  14   1  20    1.06    0.21
  14   1  20    1.18    0.23
 -14   1 -20    0.63    0.22
  14  -1 -20    1.03    0.22
 -14   1 -20    0.90    0.21
  14   1  20    1.04    0.22
  14   1 -20    0.96    0.19
 -14  -1 -20    1.05    0.24
  14  -1  20    0.94    0.22
 -14  -1 -20    0.83    0.22
  14  -1  20    0.72    0.19
  14  -1  20    1.10    0.22
 -15   1 -20    1.39    0.26
  15   1  20    1.33    0.24
  15   1  20    0.83    0.22
  15   1  20    1.04    0.23
  15  -1  20    1.19    0.24
 -15  -1 -20    0.81    0.24
  15  -1  20    0.93    0.22
  15   1 -20    1.07    0.20
  15  -1  20    0.94    0.21
  16   1  20    1.75    0.26
 -16   1 -20    1.86    0.29
  16   1  20    1.69    0.27
  16   1  20    2.23    0.29
 -16  -1 -20    1.93    0.30
  16   1 -20    1.39    0.22
  16  -1  20    1.74    0.26
  16  -1  20    1.53    0.24
  16  -1  20    1.77    0.26
 -17   1 -20    0.60    0.24
  17   1  20    0.36    0.21
  17   1  20    0.42    0.23
  17   1  20    0.57    0.24
 -17  -1 -20    0.28    0.24
  17  -1  20    0.65    0.21
  17  -1  20    0.89    0.24
  17   1 -20    0.48    0.19
  17  -1  20    0.58    0.22
   0  -1 -21   -0.03    0.10
   0   1  21   -0.05    0.10
   0  -1 -21    0.25    0.12
   0  -1 -21   -0.11    0.11
   0  -1  21   -0.02    0.10
   0  -1  21    0.11    0.11
   0   1  21    0.02    0.10
   0   1  21   -0.02    0.10
   0  -1  21    0.01    0.11
   0   1 -21    0.01    0.11
   0  -1  21    0.13    0.11
   0   1  21   -0.05    0.10
   0  -1 -21    0.28    0.13
   0   1 -21    0.14    0.11
   0   1 -21    0.05    0.11
   0   1 -21   -0.02    0.11
  -1   1 -21    1.67    0.18
  -1   1 -21    1.60    0.18
   1  -1 -21    1.31    0.16
  -1  -1  21    1.22    0.16
   1   1  21    1.52    0.17
  -1  -1  21    1.49    0.16
   1   1  21    1.54    0.16
   1  -1 -21    1.17    0.17
  -1  -1  21    1.21    0.15
  -1  -1  21    1.26    0.16
   1   1  21    1.45    0.16
  -1   1 -21    1.72    0.18
   1  -1 -21    1.45    0.17
   1  -1 -21    1.44    0.17
   1   1  21    1.51    0.17
  -1   1 -21    1.04    0.17
  -1   1  21    1.30    0.16
  -1   1  21    1.37    0.15
   1   1 -21    1.22    0.16
   1   1 -21    1.60    0.17
   1  -1  21    1.45    0.17
  -1  -1 -21    1.70    0.18
   1  -1  21    1.15    0.16
  -1  -1 -21    1.41    0.18
   1  -1  21    1.31    0.16
   1  -1  21    1.76    0.18
  -1   1  21    1.40    0.15
  -1   1  21    1.37    0.15
   1   1 -21    1.51    0.17
  -1  -1 -21    1.58    0.19
  -1  -1 -21    1.64    0.18
   1   1 -21    1.23    0.16
  -2   1 -21   11.93    0.50
   2  -1 -21   12.11    0.50
  -2  -1  21   11.78    0.48
   2  -1 -21   12.26    0.50
   2  -1 -21   11.94    0.49
  -2  -1  21   12.37    0.48
   2   1  21   12.20    0.50
   2   1  21   12.49    0.49
   2  -1 -21   12.88    0.49
  -2  -1  21   12.50    0.49
  -2   1 -21   12.39    0.52
   2   1  21   12.46    0.50
  -2   1 -21   12.34    0.52
   2   1  21   12.56    0.49
  -2   1  21   12.11    0.48
   2  -1  21   11.64    0.49
   2   1 -21   12.19    0.50
   2   1 -21   12.11    0.49
   2   1 -21   11.69    0.49
  -2  -1 -21   11.85    0.52
   2   1 -21   12.52    0.49
  -2  -1 -21   12.18    0.52
   2  -1  21   12.08    0.50
   2  -1  21   12.40    0.50
  -2   1  21   12.10    0.49
   2  -1  21   12.09    0.49
  -2   1  21   11.83    0.47
  -2   1  21   12.48    0.48
  -3   1 -21   10.78    0.48
   3  -1 -21   10.65    0.44
   3   1  21   10.12    0.46
  -3  -1  21   10.34    0.43
   3   1  21   10.16    0.43
   3   1  21   10.50    0.45
   3   1  21   10.56    0.46
  -3   1 -21   10.97    0.47
  -3  -1  21   10.12    0.42
   3  -1 -21   10.78    0.45
   3  -1 -21   10.44    0.43
   3   1 -21   10.26    0.51
   3  -1  21   10.54    0.44
  -3   1  21   10.13    0.42
   3  -1  21   10.31    0.44
   3  -1  21   10.31    0.44
   3   1 -21   10.52    0.44
  -3  -1 -21   10.18    0.48
  -3  -1 -21   10.40    0.46
   3   1 -21   10.67    0.43
   3  -1  21   10.31    0.45
   4   1  21    3.31    0.26
  -4  -1  21    3.25    0.23
  -4   1 -21    3.25    0.29
   4   1  21    3.75    0.24
   4  -1 -21    3.07    0.23
   4   1  21    3.83    0.26
  -4   1 -21    3.54    0.27
   4   1  21    3.34    0.23
  -4   1  21    3.65    0.23
   4   1 -21    3.42    0.25
  -4  -1 -21    2.97    0.26
   4  -1  21    3.30    0.24
   4  -1  21    3.91    0.26
   4   1 -21    3.55    0.25
   4  -1  21    3.05    0.23
   4  -1  21    4.11    0.26
  -4  -1 -21    2.81    0.28
  -5   1 -21    6.97    0.38
  -5   1 -21    8.02    0.41
   5   1  21    7.59    0.36
  -5  -1  21    8.01    0.35
   5  -1 -21    7.52    0.35
   5   1  21    7.04    0.35
   5   1  21    7.59    0.38
   5   1  21    7.63    0.39
  -5  -1 -21    7.67    0.41
   5  -1  21    7.79    0.38
   5   1 -21    7.93    0.36
   5  -1  21    7.37    0.37
   5  -1  21    7.86    0.37
   5  -1  21    7.23    0.37
  -5  -1 -21    7.41    0.39
  -5   1  21    7.55    0.34
   6  -1 -21    4.30    0.26
  -6  -1  21    4.90    0.27
   6   1  21    5.02    0.30
   6   1  21    4.42    0.29
  -6   1 -21    4.89    0.32
   6   1  21    4.78    0.30
  -6   1 -21    4.16    0.33
   6   1  21    4.12    0.26
   6  -1  21    4.75    0.31
  -6  -1 -21    4.10    0.30
  -6   1  21    4.53    0.26
   6  -1  21    4.54    0.29
   6  -1  21    4.34    0.27
   6   1 -21    4.63    0.28
   6  -1  21    4.52    0.29
  -6  -1 -21    4.55    0.31
   7   1  21    3.68    0.26
   7  -1 -21    3.66    0.24
   7   1  21    3.81    0.28
   7   1  21    3.91    0.29
  -7   1 -21    3.44    0.29
  -7  -1  21    4.08    0.25
  -7   1 -21    3.26    0.28
   7   1  21    3.55    0.26
   7   1 -21    3.49    0.25
  -7   1  21    3.62    0.23
   7  -1  21    3.59    0.27
  -7  -1 -21    3.78    0.30
  -7  -1 -21    3.26    0.31
   7  -1  21    3.28    0.25
   7  -1  21    3.57    0.26
   7  -1  21    4.15    0.28
   8   1  21    2.45    0.23
   8  -1 -21    2.97    0.23
   8   1  21    3.19    0.23
  -8   1 -21    3.84    0.32
   8   1  21    3.50    0.28
   8   1  21    2.66    0.24
  -8   1 -21    2.59    0.26
  -8  -1  21    2.82    0.22
   8   1 -21    3.00    0.24
   8  -1  21    3.03    0.26
   8  -1  21    3.47    0.28
  -8  -1 -21    2.75    0.27
  -8  -1 -21    3.23    0.29
   8  -1  21    2.88    0.26
  -8   1  21    2.91    0.23
   8  -1  21    2.54    0.25
   9   1  21    0.75    0.17
   9   1  21    0.66    0.17
  -9   1 -21    0.52    0.20
   9   1  21    0.74    0.19
  -9   1 -21    1.23    0.21
   9   1  21    0.75    0.18
   9  -1 -21    0.44    0.14
  -9  -1 -21    0.83    0.19
   9  -1  21    0.85    0.16
   9  -1  21    0.81    0.18
   9  -1  21    0.70    0.18
   9   1 -21    0.62    0.15
  -9  -1 -21    0.55    0.19
   9  -1  21    0.69    0.17
 -10   1 -21    3.12    0.30
  10   1  21    3.01    0.26
  10   1  21    3.45    0.27
  10   1  21    3.20    0.27
  10  -1 -21    3.61    0.26
  10   1  21    3.26    0.28
 -10   1 -21    3.21    0.32
  10  -1  21    3.08    0.26
  10  -1  21    2.93    0.28
  10  -1  21    3.45    0.26
  10   1 -21    3.35    0.26
 -10  -1 -21    3.36    0.31
 -10  -1 -21    3.33    0.29
  10  -1  21    3.27    0.29
  11   1  21    1.24    0.19
 -11   1 -21    1.30    0.23
  11  -1 -21    0.93    0.17
  11   1  21    1.03    0.18
  11   1  21    1.52    0.22
 -11   1 -21    0.92    0.21
  11   1  21    1.04    0.19
 -11  -1 -21    0.89    0.21
  11   1 -21    1.51    0.20
  11  -1  21    1.27    0.20
 -11  -1 -21    1.12    0.23
  11  -1  21    1.35    0.19
  11  -1  21    0.95    0.18
  12   1  21    3.15    0.28
  12   1  21    1.96    0.23
 -12   1 -21    2.59    0.29
 -12   1 -21    1.98    0.25
  12   1  21    1.94    0.23
  12  -1  21    2.17    0.23
  12   1 -21    2.89    0.22
 -12  -1 -21    1.80    0.25
  12  -1  21    3.05    0.29
 -12  -1 -21    1.96    0.25
 -13   1 -21    1.43    0.25
  13   1  21    1.64    0.24
  13   1  21    1.51    0.24
 -13   1 -21    1.63    0.27
  13   1  21    1.71    0.23
 -13  -1 -21    1.16    0.24
  13  -1  21    1.68    0.24
 -13  -1 -21    1.26    0.25
  13  -1  21    1.59    0.22
  13   1 -21    1.80    0.21
  13  -1  21    0.88    0.21
  14   1  21    1.51    0.22
  14   1  21    1.72    0.24
 -14   1 -21    1.47    0.24
  14   1  21    1.46    0.24
 -14  -1 -21    1.72    0.28
  14  -1  21    1.91    0.24
  14  -1  21    1.51    0.22
  14  -1  21    1.56    0.25
  14   1 -21    1.15    0.18
  15   1  21    0.35    0.22
  15   1  21    0.38    0.22
 -15   1 -21   -0.31    0.20
  15   1  21    0.12    0.19
  15  -1  21    0.20    0.20
 -15  -1 -21    0.29    0.23
  15   1 -21    0.09    0.18
  15  -1  21    0.00    0.19
  15  -1  21    0.06    0.17
  16   1  21    2.61    0.31
  16   1  21    3.17    0.32
 -16   1 -21    2.42    0.32
  16   1  21    2.78    0.31
  16  -1  21    2.38    0.28
  16  -1  21    2.45    0.28
 -16  -1 -21    2.53    0.32
  16   1 -21    2.89    0.30
  16  -1  21    2.85    0.31
  17   1  21    0.23    0.23
 -17   1 -21    0.65    0.25
  17   1  21    0.17    0.19
  17   1  21    0.46    0.23
 -17  -1 -21    0.09    0.23
  17  -1  21    0.35    0.22
  17  -1  21   -0.04    0.19
  17  -1  21    0.06    0.19
   0   1  22    9.67    0.41
   0  -1 -22    9.66    0.42
   0   1  22    9.72    0.40
   0  -1  22    9.56    0.41
   0   1  22    9.37    0.42
   0  -1  22    9.08    0.40
   0   1 -22    9.25    0.42
   0  -1  22    9.49    0.42
   0   1 -22   10.09    0.44
   0   1 -22    9.07    0.44
   0  -1 -22    9.26    0.44
   0   1  22    8.84    0.41
   0  -1  22    8.93    0.41
   0   1 -22    9.68    0.43
   0  -1 -22    9.79    0.44
   0  -1 -22   10.09    0.43
  -1  -1  22    9.48    0.41
   1  -1 -22   10.76    0.45
   1  -1 -22    9.63    0.42
  -1   1 -22    9.62    0.44
  -1  -1  22    9.66    0.42
   1   1  22    9.56    0.43
  -1   1 -22    9.80    0.46
   1  -1 -22    9.52    0.43
  -1  -1  22    9.73    0.42
   1   1  22   10.06    0.42
  -1   1 -22    9.60    0.44
  -1   1 -22   10.09    0.44
   1   1  22    9.44    0.43
   1  -1 -22    9.60    0.45
   1   1  22    9.90    0.42
  -1  -1  22    9.94    0.42
   1  -1  22    9.97    0.43
  -1  -1 -22   10.06    0.46
   1   1 -22   10.11    0.44
   1  -1  22   10.11    0.44
   1   1 -22    9.85    0.44
   1  -1  22   10.15    0.43
  -1   1  22   10.35    0.44
   1   1 -22    9.80    0.44
  -1  -1 -22    9.62    0.44
  -1   1  22    9.99    0.42
  -1  -1 -22   10.06    0.44
  -1   1  22   10.12    0.43
  -1  -1 -22   10.04    0.46
   1  -1  22    9.70    0.42
  -1   1  22    9.65    0.41
   1   1 -22    9.75    0.43
  -2  -1  22    1.09    0.16
   2  -1 -22    1.32    0.16
   2   1  22    0.98    0.15
   2   1  22    1.09    0.17
  -2   1 -22    0.77    0.16
  -2  -1  22    1.07    0.14
  -2   1 -22    1.11    0.18
  -2   1 -22    0.97    0.17
   2  -1 -22    1.29    0.17
   2  -1 -22    1.16    0.16
   2  -1 -22    1.10    0.16
   2   1  22    1.09    0.15
   2   1  22    1.08    0.16
  -2  -1 -22    0.95    0.18
  -2  -1 -22    1.26    0.19
   2  -1  22    1.05    0.15
   2  -1  22    1.35    0.17
  -2   1  22    0.99    0.14
   2  -1  22    1.05    0.16
  -2  -1 -22    1.20    0.16
  -2   1  22    1.14    0.17
   2   1 -22    1.12    0.17
   2   1 -22    1.01    0.16
   2  -1  22    0.99    0.16
   2   1 -22    0.92    0.15
   3   1  22    0.07    0.12
  -3   1 -22    0.01    0.14
   3   1  22    0.16    0.12
  -3  -1  22    0.16    0.12
  -3   1 -22    0.21    0.14
   3   1  22    0.22    0.13
  -3   1 -22    0.17    0.14
   3   1  22    0.27    0.13
   3  -1 -22    0.14    0.12
   3  -1  22    0.12    0.13
   3   1 -22    0.03    0.12
  -3  -1 -22    0.07    0.15
   3  -1  22    0.19    0.13
  -3  -1 -22    0.23    0.14
   3  -1  22    0.12    0.12
   3   1 -22    0.20    0.13
  -3   1  22    0.28    0.12
   3  -1  22    0.28    0.13
   4   1  22    6.97    0.36
  -4   1 -22    7.53    0.40
   4   1  22    6.80    0.37
   4   1  22    7.37    0.36
  -4  -1  22    7.12    0.34
   4  -1 -22    7.10    0.35
  -4   1 -22    7.26    0.38
   4   1  22    7.40    0.36
  -4  -1 -22    7.62    0.39
   4  -1  22    6.84    0.36
   4  -1  22    7.58    0.38
   4  -1  22    7.39    0.37
  -4   1  22    7.44    0.34
   4  -1  22    7.12    0.36
  -4  -1 -22    7.72    0.40
   4   1 -22    7.22    0.36
   5   1  22    5.84    0.33
  -5  -1  22    5.16    0.28
   5  -1 -22    5.09    0.29
   5   1  22    5.43    0.31
   5   1  22    5.49    0.30
  -5   1 -22    4.85    0.35
  -5   1 -22    5.71    0.35
   5   1  22    5.09    0.31
  -5  -1 -22    5.09    0.33
   5  -1  22    5.36    0.31
   5  -1  22    5.37    0.30
   5  -1  22    4.98    0.32
  -5  -1 -22    4.39    0.34
   5   1 -22    5.16    0.30
   5  -1  22    5.03    0.31
  -5   1  22    4.75    0.33
  -6   1 -22   12.98    0.55
  -6   1 -22   12.55    0.56
   6   1  22   12.67    0.53
   6   1  22   13.37    0.55
  -6  -1  22   12.14    0.50
   6   1  22   12.15    0.50
   6   1  22   11.85    0.53
   6  -1 -22   11.75    0.50
   6   1 -22   11.88    0.51
  -6  -1 -22   12.46    0.57
  -6  -1 -22   13.09    0.55
   6  -1  22   12.88    0.53
   6  -1  22   12.33    0.53
   6  -1  22   12.50    0.52
   6  -1  22   12.48    0.53
   7   1  22    1.06    0.18
  -7   1 -22    1.31    0.22
   7   1  22    1.03    0.19
  -7  -1  22    1.00    0.16
   7  -1 -22    0.94    0.16
   7   1  22    1.23    0.17
   7   1  22    1.13    0.18
  -7   1 -22    1.42    0.22
   7   1 -22    1.33    0.18
   7  -1  22    1.25    0.18
   7  -1  22    1.51    0.20
  -7  -1 -22    0.93    0.21
  -7  -1 -22    1.53    0.22
   7  -1  22    1.37    0.21
   7  -1  22    1.20    0.18
   8   1  22    1.34    0.20
  -8   1 -22    1.46    0.22
   8   1  22    1.25    0.18
   8   1  22    1.43    0.20
   8   1  22    1.48    0.21
  -8   1 -22    1.38    0.21
  -8  -1  22    1.43    0.17
   8  -1 -22    1.51    0.18
   8  -1  22    1.34    0.20
  -8  -1 -22    1.33    0.21
   8  -1  22    1.48    0.20
  -8  -1 -22    1.56    0.22
   8   1 -22    1.61    0.19
   8  -1  22    1.55    0.20
   8  -1  22    1.27    0.19
   9  -1 -22    0.23    0.22
   9   1  22    0.15    0.14
   9   1  22    0.16    0.15
   9   1  22    0.01    0.16
   9   1  22   -0.08    0.14
  -9   1 -22   -0.06    0.17
  -9   1 -22    0.12    0.16
  -9  -1 -22   -0.18    0.17
   9  -1  22    0.05    0.15
   9  -1  22    0.11    0.16
  -9  -1 -22    0.16    0.17
   9  -1  22   -0.06    0.13
   9  -1  22    0.07    0.14
   9   1 -22    0.08    0.14
  10   1  22    5.32    0.33
  10   1  22    5.72    0.36
 -10   1 -22    4.87    0.38
 -10   1 -22    5.14    0.37
  10   1  22    4.83    0.34
  10   1  22    5.64    0.35
  10   1 -22    5.18    0.31
  10  -1  22    5.41    0.32
 -10  -1 -22    4.80    0.38
  10  -1  22    5.41    0.36
 -10  -1 -22    5.71    0.38
  10  -1  22    5.09    0.35
  11   1  22    1.49    0.20
 -11   1 -22    1.20    0.22
  11   1  22    1.66    0.23
  11   1  22    1.80    0.23
 -11   1 -22    1.49    0.26
  11   1  22    1.80    0.22
  11  -1  22    1.70    0.22
 -11  -1 -22    1.89    0.25
  11  -1  22    1.85    0.24
 -11  -1 -22    1.19    0.22
  11   1 -22    1.55    0.20
  11  -1  22    1.76    0.24
  12   1  22    2.47    0.27
 -12   1 -22    2.33    0.28
 -12   1 -22    2.29    0.27
  12   1  22    3.21    0.31
  12   1  22    2.52    0.27
  12  -1  22    2.35    0.26
 -12  -1 -22    2.26    0.28
  12   1 -22    2.52    0.24
  12  -1  22    2.13    0.25
  12  -1  22    2.20    0.24
 -12  -1 -22    2.53    0.30
  13   1  22    1.51    0.24
 -13   1 -22    1.23    0.26
  13   1  22    1.26    0.24
  13   1  22    1.52    0.23
 -13  -1 -22    0.82    0.24
  13  -1  22    1.36    0.24
  13  -1  22    1.32    0.23
  13  -1  22    1.53    0.23
  13   1 -22    1.50    0.21
  14   1  22    1.55    0.25
  14   1  22    1.70    0.24
 -14   1 -22    1.87    0.29
  14   1  22    1.63    0.24
  14  -1  22    1.80    0.24
  14  -1  22    1.70    0.25
  14   1 -22    1.62    0.27
  14  -1  22    1.94    0.27
 -14  -1 -22    1.12    0.24
 -15   1 -22   -0.12    0.21
  15   1  22    0.06    0.19
  15   1  22   -0.24    0.19
  15   1  22    0.03    0.17
 -15  -1 -22    0.12    0.22
  15  -1  22   -0.17    0.20
  15  -1  22    0.12    0.19
  15  -1  22    0.01    0.20
  16   1  22    0.98    0.26
 -16   1 -22    1.34    0.28
  16   1  22    1.07    0.25
  16   1  22    1.35    0.24
  16  -1  22    1.31    0.26
 -16  -1 -22    1.21    0.25
  16  -1  22    1.86    0.28
  16  -1  22    0.93    0.23
   0  -1 -23   -0.01    0.13
   0  -1  23   -0.19    0.11
   0   1  23   -0.09    0.11
   0  -1  23   -0.14    0.12
   0   1  23   -0.07    0.11
   0  -1  23    0.01    0.11
   0   1 -23   -0.17    0.12
   0  -1  23    0.00    0.10
   0   1 -23   -0.25    0.13
   0  -1 -23    0.12    0.12
   0   1  23   -0.01    0.11
   0  -1 -23    0.08    0.12
   0   1 -23    0.20    0.13
   0  -1 -23   -0.04    0.12
   0   1 -23    0.07    0.13
   0   1  23   -0.28    0.10
   1   1  23    1.26    0.17
   1  -1 -23    1.48    0.18
  -1   1 -23    1.17    0.18
   1   1  23    1.30    0.17
  -1  -1  23    1.38    0.16
  -1  -1  23    1.34    0.17
  -1   1 -23    1.19    0.18
  -1   1 -23    1.33    0.19
  -1   1 -23    1.14    0.17
   1  -1 -23    1.50    0.19
   1   1  23    1.50    0.17
   1  -1 -23    1.38    0.18
   1  -1 -23    1.72    0.19
   1   1  23    1.27    0.16
  -1  -1  23    1.30    0.16
  -1  -1 -23    1.45    0.19
  -1   1  23    1.40    0.18
   1  -1  23    1.39    0.17
   1   1 -23    1.45    0.17
   1   1 -23    1.39    0.17
  -1   1  23    1.39    0.17
   1  -1  23    1.39    0.17
  -1   1  23    1.34    0.16
  -1  -1 -23    1.24    0.18
  -1  -1 -23    1.66    0.19
   1   1 -23    1.38    0.18
   1   1 -23    1.12    0.17
   1  -1  23    1.35    0.17
  -1  -1 -23    1.65    0.19
   1  -1  23    1.25    0.16
  -1   1  23    1.29    0.17
  -2   1 -23    6.08    0.34
   2   1  23    6.36    0.32
  -2   1 -23    6.32    0.36
   2  -1 -23    5.80    0.32
  -2  -1  23    6.61    0.32
   2   1  23    6.18    0.34
  -2   1 -23    5.65    0.32
   2   1  23    5.85    0.33
   2  -1 -23    5.38    0.46
   2   1  23    6.13    0.33
  -2   1 -23    5.70    0.32
  -2  -1  23    5.75    0.32
  -2  -1 -23    6.58    0.36
   2  -1  23    6.01    0.33
   2  -1  23    5.54    0.30
   2   1 -23    5.81    0.39
  -2  -1 -23    6.53    0.34
   2  -1  23    6.30    0.33
   2   1 -23    6.04    0.32
  -2  -1 -23    6.01    0.33
   2   1 -23    6.59    0.34
   2  -1  23    6.20    0.33
  -2  -1 -23    6.34    0.36
   3  -1 -23    2.95    0.23
   3   1  23    3.14    0.24
   3   1  23    2.79    0.25
   3   1  23    3.15    0.25
   3   1  23    3.13    0.25
  -3  -1  23    3.11    0.23
  -3   1 -23    2.79    0.26
  -3   1 -23    3.11    0.26
  -3   1 -23    2.85    0.28
   3   1 -23    3.20    0.25
   3  -1  23    3.22    0.26
  -3  -1 -23    2.98    0.26
   3  -1  23    2.90    0.25
   3  -1  23    2.76    0.25
  -3  -1 -23    2.28    0.25
   3  -1  23    3.22    0.23
  -4   1 -23    4.04    0.31
   4   1  23    4.20    0.28
   4   1  23    3.26    0.26
   4  -1 -23    3.59    0.26
  -4  -1  23    4.07    0.26
   4   1  23    4.19    0.29
   4   1  23    4.04    0.27
  -4   1 -23    4.27    0.30
   4   1 -23    3.93    0.27
   4  -1  23    3.93    0.28
  -4  -1 -23    3.68    0.29
   4  -1  23    3.96    0.29
   4  -1  23    4.03    0.27
  -4  -1 -23    3.88    0.31
   4  -1  23    4.10    0.28
   5   1  23    1.31    0.19
   5   1  23    1.09    0.18
  -5   1 -23    1.06    0.19
  -5   1 -23    1.16    0.21
  -5  -1  23    1.45    0.17
   5  -1 -23    1.31    0.18
   5   1  23    0.99    0.16
   5   1  23    1.17    0.19
   5  -1  23    0.99    0.19
  -5  -1 -23    1.35    0.20
   5   1 -23    1.33    0.18
   5  -1  23    1.17    0.18
   5  -1  23    1.50    0.20
  -5  -1 -23    0.77    0.20
   5  -1  23    1.26    0.19
  -6  -1  23    1.57    0.18
   6   1  23    1.88    0.20
   6   1  23    2.09    0.24
  -6   1 -23    2.07    0.26
   6   1  23    1.78    0.21
   6   1  23    1.63    0.19
  -6   1 -23    1.63    0.21
  -6  -1 -23    2.18    0.26
   6  -1  23    2.02    0.22
   6  -1  23    1.57    0.20
   6   1 -23    1.43    0.19
   6  -1  23    1.60    0.21
  -6  -1 -23    1.66    0.22
   6  -1  23    1.83    0.22
  -7   1 -23    2.02    0.24
   7   1  23    2.42    0.23
   7   1  23    2.42    0.24
   7   1  23    2.21    0.23
   7   1  23    2.12    0.23
  -7  -1  23    2.73    0.22
  -7   1 -23    2.53    0.26
   7  -1  23    2.21    0.23
   7  -1  23    2.38    0.23
   7  -1  23    2.57    0.24
   7  -1  23    2.40    0.24
   7   1 -23    2.63    0.23
  -7  -1 -23    2.39    0.27
  -7  -1 -23    2.61    0.27
   8   1  23    5.80    0.35
   8   1  23    5.46    0.33
  -8   1 -23    5.71    0.39
  -8  -1  23    5.36    0.31
   8   1  23    5.52    0.34
   8   1  23    5.85    0.33
  -8   1 -23    5.50    0.37
   8  -1  23    5.39    0.34
  -8  -1 -23    5.41    0.36
  -8  -1 -23    5.23    0.36
   8   1 -23    5.60    0.32
   8  -1  23    5.49    0.36
   8  -1  23    6.21    0.35
   8  -1  23    6.22    0.35
   9   1  23    0.95    0.18
  -9   1 -23    1.05    0.22
   9   1  23    0.72    0.17
   9   1  23    0.78    0.17
  -9   1 -23    0.88    0.21
   9   1  23    0.43    0.16
   9   1 -23    1.11    0.18
  -9  -1 -23    0.98    0.22
   9  -1  23    0.83    0.20
   9  -1  23    0.85    0.17
  -9  -1 -23    0.95    0.20
   9  -1  23    0.53    0.16
   9  -1  23    1.00    0.20
 -10   1 -23    1.26    0.23
  10   1  23    0.98    0.21
  10   1  23    1.19    0.19
  10   1  23    1.27    0.21
 -10   1 -23    0.51    0.18
  10   1  23    0.85    0.18
  10   1 -23    0.91    0.18
  10  -1  23    1.12    0.21
  10  -1  23    1.33    0.22
 -10  -1 -23    1.09    0.22
 -10  -1 -23    1.01    0.21
  10  -1  23    0.89    0.18
  11   1  23    0.85    0.20
 -11   1 -23    0.78    0.21
  11   1  23    1.10    0.22
  11   1  23    0.59    0.18
  11   1  23    1.02    0.21
 -11   1 -23    0.61    0.21
 -11  -1 -23    0.82    0.24
  11  -1  23    0.92    0.20
  11  -1  23    0.97    0.20
  11   1 -23    1.00    0.20
 -11  -1 -23    0.70    0.22
  11  -1  23    0.86    0.19
  12   1  23    2.03    0.25
[truncated: 4,909,239 more chars]
